# Supplementary material for: Decreased diarrheal and respiratory disease in HIV exposed uninfected children following vaccination with rotavirus and pneumococcal conjugate vaccines
Source: PLoS One. 2020 Dec 21;15(12):e0244100. doi: 10.1371/journal.pone.0244100 (PMC7751865; doi:10.1371/journal.pone.0244100)
Supplement: S1 File — (CSV) [file pone.0244100.s004.csv]

child_id	sitecdC	vacc_eraC	pcv	rvi	pcv_or_rvi	feeding1C	bf_birth	momvl_0catC	manus_delivery_haart	b_weight	rand_days	r_weight	momage0	momcd4_0	momcd4per100_0	gestage_deliv_ge37wk	bwgt_ge2500kg	waz	rxarmC	hosp_death_dp	hosp_dp	death_dp_cens	death_diarr	death_pneu	hosp_diarr	hosp_pneu	hosp_death_dp_ldays	hosp_death_dp_rdays	hosp_death_dp_lmths	hosp_death_dp_rmths	pneu_ldays	pneu_rdays	pneu_lmths	pneu_rmths	diarr_ldays	diarr_rdays	diarr_lmths	diarr_rmths	diarr_pneu_ldays	diarr_pneu_rdays	hosp_lt12mon	death_lt12mon	hosp_or_death_lt12mon	avail_hosp_death_dp	avail_diarr_pneu	avail_diarr	avail_pneu	hosp_death_dp_ldays_4m	hosp_death_dp_rdays_4m
1	Gaborone	Prior to	1	0	1	Breastfeeding only	1	<=40	On HAART prior to delivery	3.229999997	29	4.419999987	31	707	7.07	1	1	-0.004803943	CTX	0	0	0			0	0	382		12.6		382		12.6		382		12.6		382		0	0	0	1	1	1	1	288
2	Gaborone	Within	0	1	1	Breastfeeding only	1	Missing/Unknown	On HAART prior to delivery	2.699999996	29	3.519999996	40	202.72	2.0272	0	1	-1.416232016	CTX	0	0	0			0	0	382		12.6		382		12.6		382		12.6		382		0	0	0	1	1	1	1	290
3	Molepolole	Within	1	1	1	Formula feeding only	0	Missing/Unknown	On HAART prior to delivery	2.25	31	3.799999997	36	763.79	7.6379	0	0	-2.538740991	Placebo	0	0	0			0	0	380		12.5		380		12.5		380		12.5		380		0	0	0	1	1	1	1	287
4	Molepolole	Within	1	1	1	Formula feeding only	0	Missing/Unknown	On HAART prior to delivery	2.419999994	14	3.099999994	31	632.61	6.3261	1	0	-1.933636195	Placebo	0	0	0			0	0	397		13.1		397		13.1		397		13.1		397		0	0	0	1	1	1	1	288
5	Gaborone	Within	1	1	1	Formula feeding only	0	Missing/Unknown	On HAART prior to delivery	3.279999994	28	4.269999996	36	502.1	5.021	0	1	0.103885053	CTX	0	0	0			0	0	73		2.4		73		2.4		73		2.4		73		0	0	0	1	1	1	1	-22
6	Gaborone	Within	1	1	1	Formula feeding only	0	Missing/Unknown	On HAART prior to delivery	2.899999999	15	3.139999993	25	1137.51	11.3751	1	1	-0.956438657	Placebo	0	0	0			0	0	46		1.5		46		1.5		46		1.5		46		0	0	0	1	1	1	1	-60
7	Gaborone	Within	1	1	1	Formula feeding only	0	<=40	On HAART prior to delivery	2.869999997	16	3.379999995	23	608.06	6.0806	1	1	-1.024062178	CTX	0	0	0			0	0	268		8.8		268		8.8		268		8.8		268		0	0	0	1	1	1	1	161
8	Gaborone	Within	1	1	1	Formula feeding only	0	Missing/Unknown	On HAART prior to delivery	2.759999998	32	3.029999994	32	307	3.07	0	1	-1.276029661	Placebo	1	1	0			0	1	173	173	5.7	5.7	173	173	5.7	5.7	173		5.7		173	173	1	0	1	1	1	1	1	82	82
9	Molepolole	Within	1	1	1	Formula feeding only	0	Missing/Unknown	On HAART prior to delivery	2.699999996	14	2.899999999	37	738.98	7.3898	1	1	-1.227049338	CTX	0	0	0			0	0	397		13.1		397		13.1		397		13.1		397		0	0	0	1	1	1	1	288
10	Gaborone	Within	1	1	1	Breastfeeding only	1	<=40	On HAART prior to delivery	3.659999996	15	3.799999997	33	1888	18.88	1	1	0.898240803	Placebo	0	0	0			0	0	347		11.4		347		11.4		347		11.4		347		0	0	0	1	1	1	1	239
11	Molepolole	Prior to	0	0	0	Formula feeding only	0	>40	On HAART prior to delivery	3.069999993	32	3.699999996	38	367.51	3.6751	1	1	-0.581596717	Placebo	1	1	0			1	0	179	179	5.9	5.9	380		12.5		179	179	5.9	5.9	179	179	1	0	1	1	1	1	1	88	88
12	Gaborone	Within	1	1	1	Breastfeeding only	1	Missing/Unknown	Not on HAART prior to delivery	2.869999997	16	3.359999999	25	793.7	7.937	1	1	-1.024062178	Placebo	1	1	0			1	0	386	386	12.7	12.7	395		13		386	386	12.7	12.7	386	386	1	0	1	1	1	1	1	278	278
13	Gaborone	Within	0	0	0	Formula feeding only	0	Missing/Unknown	On HAART prior to delivery	2.93	15	3.299999997	24	442.6	4.426	1	1	-0.889269235	Placebo	0	0	0			0	0	0		0		0		0		0		0		0		0	0	0	0	0	0	0	-108
14	Gaborone	Within	1	1	1	Formula feeding only	0	Missing/Unknown	On HAART prior to delivery	3.059999995	14	3.559999995	31	1190	11.9	1	1	-0.603266537	CTX	0	0	0			0	0	397		13.1		397		13.1		397		13.1		397		0	0	0	1	1	1	1	288
15	Gaborone	Within	1	1	1	Formula feeding only	0	Missing/Unknown	On HAART prior to delivery	2.689999998	29	3.629999995	33	332.03	3.3203	1	1	-1.251482117	Placebo	1	0	1	1		0	0	284	284	9.3	9.3	246		8.1		282	282	9.3	9.3	282	282	0	1	1	1	1	1	1	191	191
17	Molepolole	Within	1	1	1	Formula feeding only	0	<=40	On HAART prior to delivery	3.089999996	29	3.599999994	29	246.26	2.4626	1	1	-0.314787754	CTX	0	0	0			0	0	65		2.1		65		2.1		65		2.1		65		0	0	0	1	1	1	1	-29
18	Gaborone	Within	1	1	1	Formula feeding only	0	>40	No documented HAART during pregnancy	2.599999994	30	3.5	24	428.15	4.2815	0	1	-1.654483196	Placebo	0	0	0			0	0	381		12.5		381		12.5		381		12.5		381		0	0	0	1	1	1	1	288
19	Molepolole	Within	1	1	1	Formula feeding only	0	Missing/Unknown	On HAART prior to delivery	3.5	16	4.299999997	27	598.29	5.9829	1	1	0.570312526	CTX	0	0	0			0	0	395		13		395		13		395		13		395		0	0	0	1	1	1	1	287
20	Molepolole	Prior to	0	0	0	Formula feeding only	0	>40	On HAART prior to delivery	2.449999996	30	3.899999999	21	816.94	8.1694	1	0	-2.023320209	Placebo	0	0	0			0	0	382		12.6		382		12.6		156	247	5.1	8.1	156	247	1	0	1	1	1	1	1	288
21	Molepolole	Within	1	1	1	Breastfeeding only	1	Missing/Unknown	On HAART prior to delivery	2.199999996	34	3.399999999	23	675	6.75	1	0	-2.672225604	CTX	0	0	0			0	0	38		1.3		38		1.3		38		1.3		38		0	0	0	1	1	1	1	-50
22	Gaborone	Within	1	1	1	Formula feeding only	0	Missing/Unknown	On HAART prior to delivery	2.509999998	15	2.739999995	21	308.55	3.0855	1	1	-1.70124242	CTX	0	0	0			0	0	396		13		396		13		396		13		396		0	0	0	1	1	1	1	288
23	Molepolole	Prior to	0	0	0	Breastfeeding only	1	>40	On HAART prior to delivery	2.899999999	31	4.5	25	554.39	5.5439	0	1	-0.956438657	CTX	0	0	0			0	0	381		12.5		381		12.5		381		12.5		381		0	0	0	1	1	1	1	289
24	Molepolole	Prior to	0	0	0	Breastfeeding only	1	<=40	On HAART prior to delivery	3.649999999	33	4.699999988	33	321	3.21	1	1	0.603823191	Placebo	0	0	0			0	0	379		12.5		379		12.5		379		12.5		379		0	0	0	1	1	1	1	289
25	Gaborone	Within	1	1	1	Formula feeding only	0	Missing/Unknown	On HAART prior to delivery	3.229999997	31	3.379999995	26	272.08	2.7208	1	1	-0.24096277	CTX	0	0	0			0	0	380		12.5		380		12.5		380		12.5		380		1	0	1	1	1	1	1	289
26	Gaborone	Within	1	1	1	Formula feeding only	0	Missing/Unknown	On HAART prior to delivery	3.519999996	14	3.899999999	38	893.01	8.9301	1	1	0.349434653	Placebo	0	0	0			0	0	367		12.1		367		12.1		367		12.1		367		0	0	0	1	1	1	1	258
27	Molepolole	Within	1	1	1	Breastfeeding only	1	Missing/Unknown	On HAART prior to delivery	3.399999999	22	4.599999994	31	1112.78	11.1278	1	1	0.109124701	CTX	0	0	0			0	0	389		12.8		389		12.8		389		12.8		389		0	0	0	1	1	1	1	288
28	Gaborone	Within	1	1	1	Formula feeding only	0	>40	No documented HAART during pregnancy	3.079999998	14	3	34	264	2.64	1	1	-0.337259347	Placebo	0	0	0			0	0	265		8.7		265		8.7		265		8.7		265		0	0	0	1	1	1	1	156
29	Gaborone	Within	0	0	0	Breastfeeding only	1	>40	On HAART prior to delivery	1.939999998	30	3.009999998	19	615	6.15	1	0	-3.256182921	CTX	0	0	0			0	0	34		1.1		34		1.1		34		1.1		34		0	0	0	1	1	1	1	-59
30	Molepolole	Within	1	1	1	Formula feeding only	0	Missing/Unknown	Not on HAART prior to delivery	2.599999994	18	3	33	387	3.87	1	1	-1.473952105	CTX	0	0	0			0	0	91		3		91		3		91		3		91		0	0	0	1	1	1	1	-12
31	Gaborone	Prior to	1	0	1	Formula feeding only	0	>40	On HAART prior to delivery	2.809999995	29	4.859999999	31	282.66	2.8266	0	1	-1.160703198	Placebo	0	0	0			0	0	382		12.6		382		12.6		382		12.6		382		0	0	0	1	1	1	1	288
32	Gaborone	Within	1	1	1	Breastfeeding only	1	Missing/Unknown	On HAART prior to delivery	2.399999999	28	2.609999999	31	309	3.09	0	0	-1.986002996	Placebo	0	0	0			0	0	383		12.6		383		12.6		383		12.6		383		1	0	1	1	1	1	1	288
33	Gaborone	Within	1	1	1	Formula feeding only	0	<=40	On HAART prior to delivery	3.199999996	29	3.939999998	32	520.82	5.2082	0	1	-0.303980589	CTX	0	0	0			0	0	382		12.6		382		12.6		382		12.6		382		0	0	0	1	1	1	1	288
34	Gaborone	Within	1	1	1	Formula feeding only	0	Missing/Unknown	On HAART prior to delivery	2.459999993	32	3.559999995	30	658.96	6.5896	1	0	-1.829700804	CTX	0	0	0			0	0	379		12.5		379		12.5		379		12.5		379		0	0	0	1	1	1	1	288
35	Gaborone	Within	0	0	0	Formula feeding only	0	Missing/Unknown	On HAART prior to delivery	3.599999994	20	4.11999999	26	312.86	3.1286	1	1	0.7763279	Placebo	0	0	0			0	0	0		0		0		0		0		0		0		0	0	0	0	0	0	0	-103
36	Molepolole	Prior to	0	0	0	Formula feeding only	0	>40	On HAART prior to delivery	2.629999995	29	3.899999999	21	525	5.25	1	1	-1.582390396	Placebo	0	0	0			0	0	382		12.6		242	242	8	8	242		8		242	242	0	0	0	1	1	1	1	288
37	Molepolole	Prior to	0	0	0	Formula feeding only	0	<=40	On HAART prior to delivery	2.719999999	29	3.699999996	32	366.36	3.6636	1	1	-1.178351307	CTX	0	0	0			0	0	383		12.6		383		12.6		383		12.6		383		0	0	0	1	1	1	1	290
38	Gaborone	Prior to	0	0	0	Both breastfeeding and formula feeding	1	<=40	On HAART prior to delivery	1.899999999	34	2.759999998	21	402	4.02	0	0	-3.366696336	CTX	0	0	0			0	0	378		12.4		378		12.4		378		12.4		378		0	0	0	1	1	1	1	290
39	Gaborone	Within	1	1	1	Formula feeding only	0	<=40	On HAART prior to delivery	2.329999998	29	3.379999995	22	374.02	3.7402	1	0	-2.329127005	CTX	0	0	0			0	0	382		12.6		382		12.6		382		12.6		382		0	0	0	1	1	1	1	290
40	Gaborone	Within	1	1	1	Formula feeding only	0	Missing/Unknown	On HAART prior to delivery	2.549999997	15	2.839999996	40	149.08	1.4908	1	1	-1.599611879	CTX	0	0	0			0	0	396		13		396		13		396		13		396		0	0	0	1	1	1	1	290
41	Molepolole	Prior to	0	0	0	Formula feeding only	0	<=40	On HAART prior to delivery	2.289999999	33	3.199999996	28	345	3.45	1	0	-2.278963319	Placebo	0	0	0			0	0	379		12.5		379		12.5		379		12.5		379		0	0	0	1	1	1	1	289
42	Molepolole	Within	1	1	1	Breastfeeding only	1	<=40	On HAART prior to delivery	3.159999996	31	4.5	19	680.55	6.8055	1	1	-0.388605778	CTX	0	0	0			0	0	380		12.5		380		12.5		380		12.5		380		0	0	0	1	1	1	1	287
43	Molepolole	Within	1	1	1	Formula feeding only	0	<=40	On HAART prior to delivery	2.879999995	32	3.799999997	36	557	5.57	1	1	-0.79651667	CTX	0	0	0			0	0	379		12.5		379		12.5		379		12.5		379		0	0	0	1	1	1	1	290
44	Gaborone	Prior to	0	0	0	Formula feeding only	0	<=40	On HAART prior to delivery	2.609999999	28	3.399999999	30	543	5.43	1	1	-1.449000093	CTX	0	0	0			0	0	383		12.6		383		12.6		383		12.6		383		0	0	0	1	1	1	1	288
45	Gaborone	Within	1	1	1	Formula feeding only	0	Missing/Unknown	On HAART prior to delivery	2.5	34	4	40	412.34	4.1234	1	1	-1.726806488	CTX	0	0	0			0	0	156		5.1		156		5.1		156		5.1		156		0	0	0	1	1	1	1	67
46	Gaborone	Within	1	1	1	Breastfeeding only	1	Missing/Unknown	On HAART prior to delivery	2.879999995	30	3.699999996	32	623.97	6.2397	1	1	-1.001470074	Placebo	0	0	0			0	0	153		5		153		5		153		5		153		0	0	0	1	1	1	1	59
47	Gaborone	Prior to	0	0	0	Breastfeeding only	1	<=40	On HAART prior to delivery	2.989999995	32	4.199999988	35	719	7.19	1	1	-0.756262298	CTX	0	0	0			0	0	380		12.5		380		12.5		380		12.5		380		0	0	0	1	1	1	1	289
48	Gaborone	Within	1	1	1	Formula feeding only	0	Missing/Unknown	On HAART prior to delivery	2.879999995	28	3.399999999	28	311.36	3.1136	0	1	-0.79651667	Placebo	1	1	0			1	0	65	174	2.1	5.7	383		12.6		65	174	2.1	5.7	65	174	1	0	1	1	1	1	1	290
49	Gaborone	Within	0	0	0	Formula feeding only	0	Missing/Unknown	On HAART prior to delivery	3.379999995	16	3.699999996	23	868	8.68	1	1	0.068538439	Placebo	0	0	0			0	0	0		0		0		0		0		0		0		0	0	0	0	0	0	0	-107
50	Molepolole	Within	1	1	1	Formula feeding only	0	Missing/Unknown	On HAART prior to delivery	3.5	14	3.989999995	32	652	6.52	1	1	0.309757603	Placebo	0	0	0			0	0	372		12.2		372		12.2		372		12.2		372		0	0	0	1	1	1	1	263
52	Gaborone	Within	1	1	1	Formula feeding only	0	<=40	On HAART prior to delivery	2.649999999	29	3.719999999	34	594.8	5.948	1	1	-1.349779639	Placebo	0	0	0			0	0	382		12.6		382		12.6		382		12.6		382		0	0	0	1	1	1	1	288
53	Gaborone	Within	1	1	1	Formula feeding only	0	Missing/Unknown	On HAART prior to delivery	2.989999995	14	3.399999999	28	258.27	2.5827	1	1	-0.541567486	CTX	0	0	0			0	0	91		3		91		3		91		3		91		0	0	0	1	1	1	1	-16
54	Gaborone	Within	1	1	1	Formula feeding only	0	>40	On HAART prior to delivery	3.299999997	30	2.639999993	36	210.71	2.1071	0	1	-0.095389297	Placebo	0	0	0			0	0	381		12.5		381		12.5		381		12.5		381		0	0	0	1	1	1	1	290
55	Gaborone	Within	1	1	1	Formula feeding only	0	Missing/Unknown	On HAART prior to delivery	2.909999996	15	3.139999993	27	357.35	3.5735	1	1	-0.726395649	CTX	0	0	0			0	0	396		13		396		13		396		13		396		0	0	0	1	1	1	1	287
56	Molepolole	Within	1	1	1	Formula feeding only	0	Missing/Unknown	On HAART prior to delivery	2.449999996	25	2.899999999	24	552	5.52	1	0	-1.855585971	CTX	0	0	0			0	0	364		12		364		12		364		12		364		0	0	0	1	1	1	1	266
57	Molepolole	Prior to	0	0	0	Formula feeding only	0	>40	On HAART prior to delivery	2.599999994	28	3.5	34	140.67	1.4067	1	1	-1.654483196	Placebo	0	0	0			0	0	384		12.6		384		12.6		65	155	2.1	5.1	65	155	0	0	0	1	1	1	1	289
58	Gaborone	Within	1	1	1	Formula feeding only	0	Missing/Unknown	On HAART prior to delivery	2.519999996	17	3	19	402.58	4.0258	1	1	-1.675741329	Placebo	0	0	0			0	0	394		13		394		13		394		13		394		0	0	0	1	1	1	1	288
59	Gaborone	Within	0	1	1	Formula feeding only	0	<=40	On HAART prior to delivery	3.259999998	29	3.989999995	33	773.42	7.7342	1	1	-0.178325016	CTX	0	0	0			0	0	382		12.6		382		12.6		382		12.6		382		0	0	0	1	1	1	1	290
60	Gaborone	Prior to	0	0	0	Formula feeding only	0	<=40	On HAART prior to delivery	2.75	31	3.579999998	42	315.79	3.1579	0	1	-1.299257903	Placebo	0	0	0			0	0	57		1.9		57		1.9		57		1.9		57		0	0	0	1	1	1	1	-35
61	Molepolole	Prior to	0	0	0	Formula feeding only	0	<=40	On HAART prior to delivery	3.089999996	30	3.599999994	34	224.64	2.2464	1	1	-0.314787754	CTX	1	1	0			0	1	13	13	0.4	0.4	13	13	0.4	0.4	13		0.4		13	13	1	0	1	1	1	1	1	289
62	Molepolole	Prior to	0	0	0	Breastfeeding only	1	>40	No documented HAART during pregnancy	3.539999999	30	4.5	22	663	6.63	1	1	0.653150486	CTX	0	0	0			0	0	382		12.6		382		12.6		382		12.6		382		0	0	0	1	1	1	1	289
63	Gaborone	Within	1	1	1	Breastfeeding only	1	Missing/Unknown	On HAART prior to delivery	2.829999998	14	3.139999993	35	144.4	1.444	1	1	-0.914397025	Placebo	0	0	0			0	0	264		8.7		264		8.7		264		8.7		264		0	0	0	1	1	1	1	155
64	Molepolole	Within	1	1	1	Formula feeding only	0	<=40	On HAART prior to delivery	2.199999996	22	3.139999993	31	469	4.69	1	0	-2.525207106	Placebo	0	0	0			0	0	346		11.4		346		11.4		346		11.4		346		0	0	0	1	1	1	1	245
65	Gaborone	Within	1	1	1	Formula feeding only	0	>40	On HAART prior to delivery	3.25	30	3.93	21	709.24	7.0924	1	1	0.038795805	Placebo	0	0	0			0	0	381		12.5		381		12.5		381		12.5		381		0	0	0	1	1	1	1	288
67	Gaborone	Within	1	1	1	Formula feeding only	0	<=40	On HAART prior to delivery	3.309999995	28	4.25	34	431.76	4.3176	1	1	0.168606784	Placebo	0	0	0			0	0	383		12.6		383		12.6		65	156	2.1	5.1	65	156	0	0	0	1	1	1	1	287
68	Gaborone	Within	1	1	1	Formula feeding only	0	Missing/Unknown	On HAART prior to delivery	2.889999993	15	3.18	34	762.28	7.6228	1	1	-0.77309297	Placebo	0	0	0			0	0	51		1.7		51		1.7		51		1.7		51		0	0	0	1	1	1	1	-57
70	Gaborone	Prior to	0	0	0	Formula feeding only	0	>40	Not on HAART prior to delivery	3.609999999	32	4.459999993	23	806.53	8.0653	1	1	0.526187301	CTX	0	0	0			0	0	380		12.5		380		12.5		380		12.5		380		0	0	0	1	1	1	1	290
71	Molepolole	Within	1	1	1	Formula feeding only	0	Missing/Unknown	On HAART prior to delivery	3.399999999	14	4.099999994	33	569.33	5.6933	1	1	0.360619936	CTX	0	0	0			0	0	397		13.1		397		13.1		397		13.1		397		0	0	0	1	1	1	1	287
73	Molepolole	Within	1	1	1	Formula feeding only	0	Missing/Unknown	On HAART prior to delivery	2.799999997	14	2.899999999	32	431.24	4.3124	1	1	-1.183660923	Placebo	0	0	0			0	0	397		13.1		397		13.1		397		13.1		397		0	0	0	1	1	1	1	288
74	Molepolole	Within	1	1	1	Formula feeding only	0	Missing/Unknown	On HAART prior to delivery	2.979999997	15	3.5	35	484	4.84	1	1	-0.778308626	Placebo	0	0	0			0	0	317		10.4		317		10.4		317		10.4		317		0	0	0	1	1	1	1	209
75	Gaborone	Prior to	0	0	0	Formula feeding only	0	>40	Not on HAART prior to delivery	3.459999993	29	3.939999998	24	520	5.2	1	1	0.48688634	Placebo	0	0	0			0	0	383		12.6		383		12.6		383		12.6		383		0	0	0	1	1	1	1	289
76	Molepolole	Within	1	1	1	Breastfeeding only	1	Missing/Unknown	On HAART prior to delivery	2.879999995	15	2.799999997	18	827.25	8.2725	1	1	-0.79651667	CTX	0	0	0			0	0	396		13		396		13		396		13		396		0	0	0	1	1	1	1	290
77	Gaborone	Within	1	1	1	Formula feeding only	0	<=40	On HAART prior to delivery	3.369999997	17	3.75	30	260.34	2.6034	1	1	0.048186643	Placebo	0	0	0			0	0	262		8.6		262		8.6		262		8.6		262		0	0	0	1	1	1	1	156
78	Gaborone	Prior to	0	0	0	Formula feeding only	0	>40	On HAART prior to delivery	3.309999995	34	5.11999999	31	891	8.91	1	1	-0.074757784	Placebo	0	0	0			0	0	378		12.4		378		12.4		378		12.4		378		0	0	0	1	1	1	1	290
79	Gaborone	Within	1	1	1	Formula feeding only	0	Missing/Unknown	On HAART prior to delivery	2.309999995	27	3.199999996	36	436.69	4.3669	1	0	-2.3810855	Placebo	0	0	0			0	0	384		12.6		384		12.6		384		12.6		384		0	0	0	1	1	1	1	289
80	Gaborone	Within	0	0	0	Formula feeding only	0	<=40	On HAART prior to delivery	3.129999995	16	3.599999994	21	497.49	4.9749	1	1	-0.22534881	CTX	0	0	0			0	0	49		1.6		49		1.6		49		1.6		49		0	0	0	1	1	1	1	-58
82	Molepolole	Within	1	1	1	Formula feeding only	0	<=40	On HAART prior to delivery	3.269999996	30	4.159999996	24	548.6	5.486	1	1	0.082229743	Placebo	0	0	0			0	0	381		12.5		381		12.5		381		12.5		381		0	0	0	1	1	1	1	288
83	Gaborone	Within	1	1	1	Breastfeeding only	1	Missing/Unknown	On HAART prior to delivery	3.399999999	16	3.699999996	29	762.82	7.6282	1	1	0.109124701	CTX	1	1	0			1	0	266	266	8.8	8.8	395		13		266	266	8.8	8.8	266	266	1	0	1	1	1	1	1	158	158
84	Molepolole	Prior to	0	0	0	Formula feeding only	0	>40	Not on HAART prior to delivery	3.319999993	30	5.199999988	29	359.28	3.5928	1	1	-0.054166827	Placebo	0	0	0			0	0	382		12.6		382		12.6		382		12.6		382		0	0	0	1	1	1	1	289
85	Molepolole	Within	1	1	1	Breastfeeding only	1	Missing/Unknown	On HAART prior to delivery	2.989999995	15	3.469999999	41	314.87	3.1487	1	1	-0.756262298	CTX	0	0	0			0	0	169		5.6		169		5.6		169		5.6		169		0	0	0	1	1	1	1	61
86	Molepolole	Within	1	1	1	Formula feeding only	0	<=40	On HAART prior to delivery	2.009999998	30	2.899999999	40	512.04	5.1204	0	0	-3.06278444	CTX	0	0	0			0	0	381		12.5		381		12.5		381		12.5		381		0	0	0	1	1	1	1	290
87	Molepolole	Prior to	0	0	0	Formula feeding only	0	>40	On HAART prior to delivery	2.93	33	3.399999999	36	814.05	8.1405	1	1	-0.679896604	CTX	0	0	0			0	0	379		12.5		379		12.5		379		12.5		379		0	0	0	1	1	1	1	289
88	Gaborone	Prior to	0	0	0	Formula feeding only	0	>40	On HAART prior to delivery	1.889999997	29	2.339999996	24	456.06	4.5606	0	0	-3.394324694	Placebo	0	0	0			0	0	383		12.6		383		12.6		383		12.6		383		0	0	0	1	1	1	1	290
89	Gaborone	Within	1	1	1	Formula feeding only	0	Missing/Unknown	On HAART prior to delivery	2.949999996	14	3.149999999	35	456.51	4.5651	1	1	-0.633593666	CTX	0	0	0			0	0	397		13.1		397		13.1		397		13.1		397		0	0	0	1	1	1	1	289
90	Molepolole	Prior to	1	0	1	Breastfeeding only	1	>40	No documented HAART during pregnancy	3.259999998	28	4.099999994	22	629	6.29	1	1	0.060533395	Placebo	1	1	0			1	0	246	348	8.1	11.4	383		12.6		246	348	8.1	11.4	246	348	1	0	1	1	1	1	1	151	253
91	Gaborone	Within	1	1	1	Breastfeeding only	1	Missing/Unknown	On HAART prior to delivery	2.5	14	2.569999993	34	205.71	2.0571	0	1	-1.726806488	Placebo	0	0	0			0	0	262		8.6		262		8.6		262		8.6		262		0	0	0	1	1	1	1	152
92	Gaborone	Within	1	1	1	Formula feeding only	0	>40	On HAART prior to delivery	2.509999998	14	2.849999994	26	171.93	1.7193	1	1	-1.70124242	Placebo	0	0	0			0	0	397		13.1		397		13.1		397		13.1		397		0	0	0	1	1	1	1	290
93	Gaborone	Within	1	1	1	Formula feeding only	0	Missing/Unknown	On HAART prior to delivery	3.18	32	3.599999994	42	626.17	6.2617	1	1	-0.346206514	CTX	0	0	0			0	0	242		8		242		8		242		8		242		0	0	0	1	1	1	1	151
94	Molepolole	Within	1	1	1	Formula feeding only	0	Missing/Unknown	On HAART prior to delivery	2.799999997	28	4	29			1	1	-1.183660923	Placebo	0	0	0			0	0	252		8.3		252		8.3		252		8.3		252		0	0	0	1	1	1	1	157
95	Gaborone	Within	1	1	1	Formula feeding only	0	Missing/Unknown	On HAART prior to delivery	3.859999999	15	4.259999991	24	1492.34	14.9234	1	1	1.002576317	CTX	0	0	0			0	0	173		5.7		173		5.7		173		5.7		173		0	0	0	1	1	1	1	67
96	Gaborone	Within	1	1	1	Formula feeding only	0	Missing/Unknown	On HAART prior to delivery	2.699999996	14	2.699999996	21	59.81	0.5981	0	1	-1.227049338	CTX	0	0	0			0	0	397		13.1		397		13.1		397		13.1		397		0	0	0	1	1	1	1	288
98	Molepolole	Within	1	1	1	Formula feeding only	0	Missing/Unknown	On HAART prior to delivery	3.399999999	15	3.699999996	43	294.26	2.9426	1	1	0.109124701	Placebo	0	0	0			0	0	396		13		396		13		396		13		396		0	0	0	1	1	1	1	290
99	Gaborone	Within	1	1	1	Breastfeeding only	1	<=40	On HAART prior to delivery	2.799999997	28	3.479999997	29	604.2	6.042	1	1	-0.985745204	CTX	0	0	0			0	0	383		12.6		383		12.6		383		12.6		383		0	0	0	1	1	1	1	290
101	Gaborone	Within	1	1	1	Breastfeeding only	1	Missing/Unknown	On HAART prior to delivery	3.349999994	14	3.529999994	34	333.09	3.3309	1	1	0.25433998	CTX	0	0	0			0	0	397		13.1		397		13.1		397		13.1		397		0	0	0	1	1	1	1	287
102	Gaborone	Within	1	0	1	Breastfeeding only	1	<=40	On HAART prior to delivery	2.569999993	31	3.759999998	33	336.97	3.3697	1	1	-1.549166511	Placebo	0	0	0			0	0	380		12.5		380		12.5		380		12.5		380		0	0	0	1	1	1	1	288
103	Gaborone	Prior to	0	0	0	Formula feeding only	0	>40	Not on HAART prior to delivery	2.549999997	30	4.039999992	36	642.35	6.4235	1	1	-1.775851555	CTX	0	0	0			0	0	338		11.1		338		11.1		338		11.1		338		0	0	0	1	1	1	1	246
104	Molepolole	Within	1	1	1	Formula feeding only	0	Missing/Unknown	On HAART prior to delivery	3.399999999	18	3.849999994	35	263.84	2.6384	1	1	0.360619936	CTX	0	0	0			0	0	393		12.9		393		12.9		393		12.9		393		0	0	0	1	1	1	1	287
105	Gaborone	Prior to	0	0	0	Formula feeding only	0	<=40	On HAART prior to delivery	2.859999999	29	3.659999996	35	403	4.03	1	1	-1.04670561	CTX	0	0	0			0	0	383		12.6		383		12.6		383		12.6		383		0	0	0	1	1	1	1	289
106	Molepolole	Within	1	1	1	Formula feeding only	0	Missing/Unknown	On HAART prior to delivery	2.5	23	3	41	364.32	3.6432		1	-1.726806488	CTX	0	0	0			0	0	69		2.3		69		2.3		69		2.3		69		0	0	0	1	1	1	1	-29
107	Molepolole	Within	1	1	1	Breastfeeding only	1	<=40	On HAART prior to delivery	2.829999998	29	3.779999994	24	440.46	4.4046		1	-1.114946869	Placebo	1	1	0			1	0	121	121	4	4	382		12.6		121	121	4	4	121	121	1	0	1	1	1	1	1	29	29
108	Gaborone	Within	1	1	1	Formula feeding only	0	Missing/Unknown	On HAART prior to delivery	2.75	20	3.139999993	20	1305.05	13.0505	1	1	-1.299257903	Placebo	0	0	0			0	0	348		11.4		348		11.4		348		11.4		348		1	0	1	1	1	1	1	247
109	Gaborone	Prior to	0	0	0	Breastfeeding only	1	<=40	On HAART prior to delivery	2.199999996	29	2.839999996	38	478	4.78	0	0	-2.672225604	Placebo	0	0	0			0	0	383		12.6		383		12.6		383		12.6		383		0	0	0	1	1	1	1	290
110	Molepolole	Within	0	0	0	Formula feeding only	0	>40	On HAART prior to delivery	2.799999997	15	3.019999996	25	764.24	7.6424	1	1	-1.183660923	Placebo	0	0	0			0	0	0		0		0		0		0		0		0		0	0	0	0	0	0	0	-108
112	Gaborone	Within	1	1	1	Breastfeeding only	1	Missing/Unknown	On HAART prior to delivery	2.379999995	14	2.779999994	31	299.32	2.9932	1	0	-2.038640688	Placebo	0	0	0			0	0	397		13.1		397		13.1		397		13.1		397		0	0	0	1	1	1	1	289
113	Gaborone	Within	1	1	1	Breastfeeding only	1	Missing/Unknown	On HAART prior to delivery	2.799999997	15	3.199999996	25	653.76	6.5376	1	1	-1.183660923	CTX	0	0	0			0	0	168		5.5		168		5.5		168		5.5		168		0	0	0	1	1	1	1	62
114	Gaborone	Within	1	1	1	Formula feeding only	0	<=40	On HAART prior to delivery	3.409999996	17	3.699999996	38	417.21	4.1721	1	1	0.129359531	Placebo	0	0	0			0	0	84		2.8		84		2.8		84		2.8		84		0	0	0	1	1	1	1	-20
115	Molepolole	Within	1	1	1	Formula feeding only	0	Missing/Unknown	On HAART prior to delivery	2.599999994	28	3.5	29	774.71	7.7471		1	-1.473952105	Placebo	0	0	0			0	0	383		12.6		383		12.6		383		12.6		383		0	0	0	1	1	1	1	290
117	Gaborone	Within	1	1	1	Formula feeding only	0	Missing/Unknown	On HAART prior to delivery	2.43	32	2.719999999	32	891	8.91	1	0	-1.907553219	CTX	0	0	0			0	0	379		12.5		379		12.5		379		12.5		379		0	0	0	1	1	1	1	288
119	Molepolole	Within	1	1	1	Formula feeding only	0	Missing/Unknown	On HAART prior to delivery	3.099999994	22	4	36	290	2.9	1	1	-0.292361139	CTX	0	0	0			0	0	133		4.4		133		4.4		133		4.4		133		0	0	0	1	1	1	1	33
120	Gaborone	Within	1	1	1	Formula feeding only	0	Missing/Unknown	On HAART prior to delivery	3.629999995	15	4.029999986	30	110.86	1.1086	1	1	0.837440296	Placebo	0	0	0			0	0	396		13		396		13		396		13		396		1	0	1	1	1	1	1	288
121	Molepolole	Within	1	1	1	Formula feeding only	0	Missing/Unknown	On HAART prior to delivery	2.889999993	30	3.899999999	32	176.39	1.7639	1	1	-0.978929003	Placebo	0	0	0			0	0	235		7.7		235		7.7		235		7.7		235		0	0	0	1	1	1	1	142
122	Gaborone	Within	1	1	1	Breastfeeding only	1	Missing/Unknown	On HAART prior to delivery	3.329999998	15	3.599999994	31	564.13	5.6413	1	1	0.211553086	CTX	0	0	0			0	0	396		13		396		13		396		13		396		1	0	1	1	1	1	1	287
123	Molepolole	Within	1	1	1	Formula feeding only	0	Missing/Unknown	On HAART prior to delivery	2.5	28	3.699999996	35	707.62	7.0762		1	-1.898779931	CTX	0	0	0			0	0	260		8.6		260		8.6		260		8.6		260		0	0	0	1	1	1	1	164
125	Gaborone	Prior to	0	0	0	Formula feeding only	0	<=40	On HAART prior to delivery	3.099999994	31	4.079999998	33	452.07	4.5207	1	1	-0.5168618	Placebo	0	0	0			0	0	381		12.5		381		12.5		381		12.5		381		0	0	0	1	1	1	1	289
126	Gaborone	Within	1	1	1	Formula feeding only	0	Missing/Unknown	On HAART prior to delivery	2.789999999	31	3.5	28	165.67	1.6567	1	1	-1.206672112	CTX	0	0	0			0	0	380		12.5		380		12.5		380		12.5		380		0	0	0	1	1	1	1	287
127	Gaborone	Prior to	1	1	1	Formula feeding only	0	<=40	On HAART prior to delivery	2.899999999	30	3.899999999	31	617.22	6.1722	1	1	-0.956438657	CTX	0	0	0			0	0	382		12.6		382		12.6		151	151	5	5	151	151	1	0	1	1	1	1	1	289
128	Molepolole	Prior to	0	0	0	Formula feeding only	0	>40	No documented HAART during pregnancy	3.199999996	32	4.5	34	326.1	3.261	1	1	-0.070518071	Placebo	1	1	0			1	0	123	123	4	4	380		12.5		123	123	4	4	123	123	1	0	1	1	1	1	1	32	32
129	Gaborone	Within	1	1	1	Breastfeeding only	1	Missing/Unknown	On HAART prior to delivery	3.699999996	15	3.799999997	37	613.25	6.1325	1	1	0.978830101	Placebo	0	0	0			0	0	396		13		396		13		396		13		396		0	0	0	1	1	1	1	287
130	Gaborone	Within	1	1	1	Formula feeding only	0	Missing/Unknown	On HAART prior to delivery	3	29	3.859999999	38	673.07	6.7307	1	1	-0.518680174	Placebo	0	0	0			0	0	382		12.6		382		12.6		382		12.6		382		0	0	0	1	1	1	1	290
131	Gaborone	Within	1	1	1	Formula feeding only	0	Missing/Unknown	On HAART prior to delivery	2.599999994	15	3.219999999	28	178.65	1.7865	0	1	-1.654483196	Placebo	0	0	0			0	0	46		1.5		46		1.5		46		1.5		46		0	0	0	1	1	1	1	-60
133	Gaborone	Within	1	1	1	Both breastfeeding and formula feeding	1	Missing/Unknown	On HAART prior to delivery	3.199999996	30	4.399999991	19	705.84	7.0584	0	1	-0.303980589	CTX	0	0	0			0	0	248		8.2		248		8.2		248		8.2		248		0	0	0	1	1	1	1	154
134	Gaborone	Within	0	0	0	Formula feeding only	0	<=40	On HAART prior to delivery	3.689999998	31	4.699999988	26	800.65	8.0065	1	1	0.680906909	CTX	0	0	0			0	0	197		6.5		197		6.5		63	197	2.1	6.5	63	197	0	0	0	1	1	1	1	105
135	Gaborone	Within	1	1	1	Breastfeeding only	1	Missing/Unknown	On HAART prior to delivery	3.529999994	16	3.939999998	21	729.86	7.2986	1	1	0.632495537	CTX	0	0	0			0	0	169		5.6		169		5.6		169		5.6		169		0	0	0	1	1	1	1	62
136	Gaborone	Within	1	1	1	Formula feeding only	0	Missing/Unknown	On HAART prior to delivery	2.399999999	15	2.699999996	34	481.66	4.8166	0	0	-2.149527042	CTX	0	0	0			0	0	251		8.3		251		8.3		251		8.3		251		0	0	0	1	1	1	1	142
137	Gaborone	Prior to	0	0	0	Breastfeeding only	1	<=40	On HAART prior to delivery	2.549999997	31	3.5	23	797.65	7.9765	1	1	-1.599611879	Placebo	0	0	0			0	0	381		12.5		381		12.5		381		12.5		381		0	0	0	1	1	1	1	290
138	Gaborone	Within	1	1	1	Formula feeding only	0	Missing/Unknown	On HAART prior to delivery	2.959999993	16	3.279999994	35	453.09	4.5309	1	1	-0.822546276	Placebo	0	0	0			0	0	48		1.6		48		1.6		48		1.6		48		0	0	0	1	1	1	1	-59
139	Molepolole	Within	1	1	1	Breastfeeding only	1	<=40	On HAART prior to delivery	3.399999999	14	3.819999993	35	591.3	5.913	1	1	0.360619936	CTX	0	0	0			0	0	234		7.7		234		7.7		234		7.7		234		0	0	0	1	1	1	1	125
141	Gaborone	Within	1	1	1	Formula feeding only	0	Missing/Unknown	On HAART prior to delivery	2.599999994	17	3.149999999	40	221.06	2.2106	0	1	-1.473952105	CTX	0	0	0			0	0	315		10.4		315		10.4		315		10.4		315		0	0	0	1	1	1	1	209
142	Molepolole	Within	0	0	0	Breastfeeding only	1	Missing/Unknown	On HAART prior to delivery	3.269999996	14	3.359999999	42	599.72	5.9972	1	1	0.082229743	Placebo	0	0	0			0	0	0		0		0		0		0		0		0		0	0	0	0	0	0	0	-109
143	Gaborone	Prior to	0	0	0	Formula feeding only	0	>40	On HAART prior to delivery	2.079999998	28	2.639999993	37	287.35	2.8735	0	0	-3.000812305	Placebo	1	1	0			0	1	27	27	0.9	0.9	27	27	0.9	0.9	27		0.9		27	27	1	0	1	1	1	1	1	289
144	Molepolole	Within	1	1	1	Formula feeding only	0	>40	On HAART prior to delivery	3.299999997	14	3.899999999	29	624.86	6.2486	1	1	0.147073381	Placebo	0	0	0			0	0	176		5.8		176		5.8		176		5.8		176		0	0	0	1	1	1	1	66
145	Molepolole	Within	1	1	1	Formula feeding only	0	Missing/Unknown	On HAART prior to delivery	3	30	4.099999994	34	969.46	9.6946	1	1	-0.734263925	CTX	0	0	0			0	0	381		12.5		381		12.5		381		12.5		381		0	0	0	1	1	1	1	289
146	Molepolole	Within	1	1	1	Formula feeding only	0	Missing/Unknown	On HAART prior to delivery	3.019999996	31	4.199999988	25	429.9	4.299	0	1	-0.473046879	Placebo	0	0	0			0	0	380		12.5		380		12.5		380		12.5		380		0	0	0	1	1	1	1	288
147	Gaborone	Prior to	0	0	0	Formula feeding only	0	<=40	On HAART prior to delivery	3.219999999	28	4.099999994	37	479.23	4.7923	1	1	-0.026666501	CTX	0	0	0			0	0	384		12.6		384		12.6		384		12.6		384		0	0	0	1	1	1	1	289
148	Molepolole	Within	1	1	1	Formula feeding only	0	<=40	On HAART prior to delivery	3.339999996	31	3.989999995	34	433.97	4.3397	1	1	0.23296636	CTX	0	0	0			0	0	380		12.5		380		12.5		380		12.5		380		0	0	0	1	1	1	1	287
149	Molepolole	Within	1	1	1	Breastfeeding only	1	>40	Not on HAART prior to delivery	2.649999999	32	2.869999997	23	599.99	5.9999	0	1	-1.534625601	CTX	0	0	0			0	0	379		12.5		379		12.5		379		12.5		379		0	0	0	1	1	1	1	288
150	Gaborone	Within	1	1	1	Formula feeding only	0	<=40	On HAART prior to delivery	3.319999993	17	4.039999992	22	155.74	1.5574	1	1	-0.054166827	CTX	0	0	0			0	0	91		3		91		3		91		3		91		0	0	0	1	1	1	1	-16
151	Gaborone	Prior to	0	0	0	Breastfeeding only	1	>40	No documented HAART during pregnancy	1.879999999	30	2.68	35	141.9	1.419	0	0	-3.528510359	Placebo	0	0	0			0	0	62		2		62		2		62		2		62		0	0	0	1	1	1	1	-30
152	Gaborone	Prior to	0	0	0	Breastfeeding only	1	>40	No documented HAART during pregnancy	2.939999998	30	4.059999988	24	287	2.87	0	1	-0.866979015	CTX	0	0	0			0	0	151		5		151		5		151		5		151		0	1	1	1	1	1	1	58
153	Gaborone	Within	1	1	1	Formula feeding only	0	Missing/Unknown	On HAART prior to delivery	2.829999998	16	3.299999997	24	595.32	5.9532	1	1	-0.914397025	Placebo	1	1	0			1	0	86	188	2.8	6.2	267		8.8		86	188	2.8	6.2	86	188	1	0	1	1	1	1	1	23	23
154	Molepolole	Prior to	1	0	1	Formula feeding only	0	>40	No documented HAART during pregnancy	2.539999999	28	3.799999997	29	420.11	4.2011	0	1	-1.800310804	Placebo	0	0	0			0	0	383		12.6		383		12.6		383		12.6		383		0	0	0	1	1	1	1	288
155	Gaborone	Prior to	0	0	0	Formula feeding only	0	>40	Not on HAART prior to delivery	3.269999996	32	3.599999994	33	1200	12	1	1	0.082229743	Placebo	0	0	0			0	0	380		12.5		380		12.5		380		12.5		380		0	0	0	1	1	1	1	289
156	Molepolole	Within	1	1	1	Formula feeding only	0	<=40	On HAART prior to delivery	3.199999996	33	3.5	25	224.81	2.2481	1	1	-0.303980589	CTX	0	0	0			0	0	378		12.4		378		12.4		378		12.4		378		0	0	0	1	1	1	1	288
157	Gaborone	Within	1	1	1	Formula feeding only	0	<=40	On HAART prior to delivery	3.649999999	30	4.599999994	22	245.76	2.4576	1	1	0.603823191	Placebo	0	0	0			0	0	381		12.5		381		12.5		381		12.5		381		0	0	0	1	1	1	1	288
158	Gaborone	Within	1	1	1	Formula feeding only	0	Missing/Unknown	On HAART prior to delivery	3.299999997	34	4.409999996	24	611	6.11	0	1	-0.095389297	Placebo	0	0	0			0	0	254		8.4		254		8.4		254		8.4		254		0	0	0	1	1	1	1	165
159	Gaborone	Within	1	1	1	Formula feeding only	0	<=40	On HAART prior to delivery	3	29	3.669999994	23	481.88	4.8188	1	1	-0.518680174	Placebo	0	0	0			0	0	382		12.6		382		12.6		382		12.6		382		0	0	0	1	1	1	1	290
160	Gaborone	Prior to	0	0	0	Formula feeding only	0	>40	Not on HAART prior to delivery	3.029999994	29	3.799999997	32	541.63	5.4163	0	1	-0.668554051	CTX	0	0	0			0	0	21		0.7		21		0.7		21		0.7		21		0	0	0	1	1	1	1	-73
161	Molepolole	Within	1	1	1	Breastfeeding only	1	>40	Not on HAART prior to delivery	2.989999995	32	3.839999996	20	886	8.86	0	1	-0.541567486	Placebo	0	0	0			0	0	379		12.5		379		12.5		379		12.5		379		0	0	0	1	1	1	1	287
162	Gaborone	Within	1	1	1	Formula feeding only	0	Missing/Unknown	On HAART prior to delivery	2.849999994	15	3	33	1132	11.32	1	1	-0.86709137	Placebo	0	0	0			0	0	329		10.8		329		10.8		329		10.8		329		0	0	0	1	1	1	1	221
163	Molepolole	Within	1	1	1	Breastfeeding only	1	Missing/Unknown	On HAART prior to delivery	3.199999996	16	3.619999997	40	691	6.91	1	1	-0.070518071	Placebo	0	0	0			0	0	395		13		395		13		395		13		395		0	0	0	1	1	1	1	290
164	Gaborone	Within	1	1	1	Formula feeding only	0	>40	Not on HAART prior to delivery	3.039999999	30	4.11999999	24	846	8.46	1	1	-0.427600283	Placebo	0	0	0			0	0	381		12.5		381		12.5		381		12.5		381		0	0	0	1	1	1	1	290
165	Molepolole	Within	1	1	1	Formula feeding only	0	Missing/Unknown	On HAART prior to delivery	3	16	3.419999994	40			1	1	-0.518680174	CTX	0	0	0			0	0	266		8.8		266		8.8		266		8.8		266		0	0	0	1	1	1	1	159
166	Gaborone	Prior to	0	0	0	Formula feeding only	0	>40	On HAART prior to delivery	1.849999998	34	2.759999998	26	490.01	4.9001	0	0	-3.607665071	CTX	0	0	0			0	0	378		12.4		378		12.4		378		12.4		378		1	0	1	1	1	1	1	288
167	Gaborone	Prior to	0	0	0	Formula feeding only	0	>40	Not on HAART prior to delivery	2.789999999	31	2.939999998	22	316.09	3.1609	1	1	-1.009633039	Placebo	0	0	0			0	0	381		12.5		381		12.5		381		12.5		381		0	0	0	1	1	1	1	290
168	Molepolole	Within	1	1	1	Formula feeding only	0	Missing/Unknown	On HAART prior to delivery	2.399999999	14	2.709999993	23	188.77	1.8877	1	0	-1.986002996	CTX	0	0	0			0	0	397		13.1		397		13.1		397		13.1		397		0	0	0	1	1	1	1	290
169	Gaborone	Prior to	0	0	0	Formula feeding only	0	<=40	Not on HAART prior to delivery	2.739999995	29	3.819999993	34	630.13	6.3013	1	1	-1.129874476	CTX	0	0	0			0	0	0		0		0		0		0		0		0		0	0	0	0	0	0	0	-95
170	Gaborone	Within	1	1	1	Formula feeding only	0	Missing/Unknown	On HAART prior to delivery	3.419999994	29	4.5	23	735.43	7.3543	1	1	0.149555751	Placebo	0	0	0			0	0	152		5		152		5		152		5		152		0	0	0	1	1	1	1	60
171	Gaborone	Within	1	1	1	Formula feeding only	0	Missing/Unknown	On HAART prior to delivery	2.299999997	30	3.569999993	28	334.23	3.3423	1	0	-2.407174659	CTX	0	0	0			0	0	381		12.5		381		12.5		381		12.5		381		0	0	0	1	1	1	1	290
172	Gaborone	Prior to	0	0	0	Formula feeding only	0	>40	No documented HAART during pregnancy	3.239999995	30	4.179999992	31	402	4.02		1	-0.220041582	CTX	0	0	0			0	0	61		2		61		2		61		2		61		0	0	0	1	1	1	1	-33
173	Gaborone	Within	0	0	0	Breastfeeding only	1	Missing/Unknown	On HAART prior to delivery	2.539999999	14	2.799999997	27	276.45	2.7645	1	1	-1.800310804	CTX	0	0	0			0	0	0		0		0		0		0		0		0		0	0	0	0	0	0	0	-110
175	Molepolole	Prior to	0	0	0	Formula feeding only	0	<=40	On HAART prior to delivery	3.299999997	32	4.5	37	469.05	4.6905	1	1	-0.095389297	Placebo	0	0	0			0	0	380		12.5		380		12.5		154	245	5.1	8.1	154	245	0	0	0	1	1	1	1	289
176	Molepolole	Within	1	1	1	Formula feeding only	0	Missing/Unknown	On HAART prior to delivery	3.199999996	28	4.299999997	32	529.47	5.2947		1	-0.070518071	CTX	0	0	0			0	0	383		12.6		383		12.6		383		12.6		383		0	0	0	1	1	1	1	288
177	Gaborone	Within	1	1	1	Formula feeding only	0	Missing/Unknown	On HAART prior to delivery	2.969999999	28	4.099999994	38	507.69	5.0769	0	1	-0.80040319	Placebo	0	0	0			0	0	383		12.6		383		12.6		383		12.6		383		0	0	0	1	1	1	1	290
178	Gaborone	Within	1	1	1	Formula feeding only	0	Missing/Unknown	On HAART prior to delivery	3.399999999	15	3.699999996	33	657	6.57	1	1	0.109124701	CTX	0	0	0			0	0	51		1.7		51		1.7		51		1.7		51		0	0	0	1	1	1	1	-57
179	Gaborone	Within	1	1	1	Formula feeding only	0	Missing/Unknown	On HAART prior to delivery	2.959999993	19	3.079999998	24	612.12	6.1212	1	1	-0.610515057	CTX	0	0	0			0	0	392		12.9		392		12.9		392		12.9		392		1	0	1	1	1	1	1	288
180	Molepolole	Within	1	1	1	Formula feeding only	0	Missing/Unknown	On HAART prior to delivery	2.649999999	22	3.199999996	35	1218	12.18	1	1	-1.349779639	Placebo	0	0	0			0	0	345		11.3		345		11.3		345		11.3		345		0	0	0	1	1	1	1	244
181	Gaborone	Within	0	0	0	Breastfeeding only	1	Missing/Unknown	On HAART prior to delivery	2.799999997	28	3.099999994	41	832	8.32	0	1	-0.985745204	Placebo	1	0	1		1	0	0	45	45	1.5	1.5	36	36	1.2	1.2	36		1.2		36	36	0	1	1	1	1	1	1	-61
182	Molepolole	Within	1	1	1	Formula feeding only	0	Missing/Unknown	On HAART prior to delivery	3.399999999	14	4	33	339.47	3.3947	1	1	0.360619936	CTX	0	0	0			0	0	397		13.1		397		13.1		397		13.1		397		0	0	0	1	1	1	1	288
183	Gaborone	Within	1	1	1	Formula feeding only	0	<=40	On HAART prior to delivery	2.809999995	30	3.859999999	35	653.63	6.5363	0	1	-1.160703198	Placebo	0	0	0			0	0	381		12.5		381		12.5		381		12.5		381		0	0	0	1	1	1	1	288
184	Molepolole	Within	1	1	1	Formula feeding only	0	<=40	On HAART prior to delivery	2	29	2.589999996	26	778.49	7.7849	0	0	-3.090412788	Placebo	0	0	0			0	0	382		12.6		382		12.6		382		12.6		382		0	0	0	1	1	1	1	287
185	Gaborone	Within	1	1	1	Formula feeding only	0	Missing/Unknown	On HAART prior to delivery	3.539999999	14	3.5	24	395	3.95	1	1	0.388965162	Placebo	0	0	0			0	0	271		8.9		271		8.9		271		8.9		271		0	0	0	1	1	1	1	162
186	Gaborone	Within	1	1	1	Formula feeding only	0	Missing/Unknown	On HAART prior to delivery	2.529999994	17	3	34	365.12	3.6512	1	1	-1.650302811	Placebo	0	0	0			0	0	394		13		394		13		394		13		394		0	0	0	1	1	1	1	290
187	Gaborone	Prior to	0	0	0	Breastfeeding only	1	>40	Not on HAART prior to delivery	2.899999999	29	3.399999999	37	605.1	6.051		1	-0.749719378	CTX	0	0	0			0	0	383		12.6		383		12.6		383		12.6		383		0	0	0	1	1	1	1	290
188	Molepolole	Prior to	0	0	0	Formula feeding only	0	>40	On HAART prior to delivery	1.969999999	30	2.599999994	32	708.67	7.0867	0	0	-3.173297855	Placebo	0	0	0			0	0	382		12.6		382		12.6		382		12.6		382		0	0	0	1	1	1	1	290
189	Molepolole	Within	1	1	1	Formula feeding only	0	Missing/Unknown	On HAART prior to delivery	2.199999996	30	3.099999994	24	513.75	5.1375	1	0	-2.525207106	Placebo	0	0	0			0	0	213		7		213		7		213		7		213		0	0	0	1	1	1	1	120
190	Gaborone	Prior to	0	0	0	Formula feeding only	0	<=40	On HAART prior to delivery	2.689999998	28	3.68	39	452.76	4.5276	1	1	-1.439795778	Placebo	0	0	0			0	0	384		12.6		384		12.6		384		12.6		384		0	0	0	1	1	1	1	290
192	Gaborone	Within	1	1	1	Formula feeding only	0	Missing/Unknown	No documented HAART during pregnancy	2.609999999	16	3.399999999	37	874.03	8.7403	1	1	-1.630392335	Placebo	0	0	0			0	0	259		8.5		259		8.5		259		8.5		259		0	0	0	1	1	1	1	152
193	Molepolole	Within	1	1	1	Formula feeding only	0	Missing/Unknown	On HAART prior to delivery	2.899999999	30	3.399999999	28	993.69	9.9369	0	1	-0.956438657	Placebo	0	0	0			0	0	381		12.5		381		12.5		381		12.5		381		0	0	0	1	1	1	1	289
194	Molepolole	Within	1	1	1	Formula feeding only	0	Missing/Unknown	On HAART prior to delivery	3.399999999	31	4.599999994	38	538.48	5.3848	1	1	0.360619936	Placebo	0	0	0			0	0	380		12.5		380		12.5		380		12.5		380		1	0	1	1	1	1	1	288
195	Molepolole	Within	1	1	1	Formula feeding only	0	<=40	On HAART prior to delivery	3.099999994	16	3.5	29	593.45	5.9345	1	1	-0.5168618	Placebo	0	0	0			0	0	395		13		395		13		395		13		395		0	0	0	1	1	1	1	287
196	Gaborone	Prior to	0	0	0	Formula feeding only	0	>40	Not on HAART prior to delivery	3	31	2.699999996	36	121	1.21	1	1	-0.734263925	Placebo	0	0	0			0	0	0		0		0		0		0		0		0		0	0	0	0	0	0	0	-91
197	Gaborone	Within	1	1	1	Formula feeding only	0	Missing/Unknown	On HAART prior to delivery	2.479999997	14	3.099999994	41	645	6.45	1	0	-1.948399623	CTX	0	0	0			0	0	259		8.5		259		8.5		259		8.5		259		0	0	0	1	1	1	1	150
199	Molepolole	Within	0	0	0	Formula feeding only	0	Missing/Unknown	On HAART prior to delivery	3	14	3.099999994	33	790	7.9	1	1	-0.518680174	Placebo	0	0	0			0	0	49		1.6		49		1.6		49		1.6		49		0	0	0	1	1	1	1	-58
201	Gaborone	Within	1	1	1	Breastfeeding only	1	<=40	On HAART prior to delivery	3.309999995	30	4.299999997	31	1148.25	11.4825	1	1	-0.074757784	Placebo	0	0	0			0	0	381		12.5		381		12.5		381		12.5		381		0	0	0	1	1	1	1	287
203	Gaborone	Prior to	0	0	0	Formula feeding only	0	<=40	On HAART prior to delivery	3.559999995	30	4.579999998	34	374.83	3.7483	1	1	0.428350463	CTX	0	0	0			0	0	382		12.6		382		12.6		382		12.6		382		0	0	0	1	1	1	1	288
204	Molepolole	Prior to	0	0	0	Formula feeding only	0	>40	On HAART prior to delivery	3.139999993	31	4.399999991	26	884.94	8.8494	1	1	-0.43118018	Placebo	1	1	0			1	0	182	182	6	6	381		12.5		182	182	6	6	182	182	1	0	1	1	1	1	1	90	90
205	Gaborone	Within	1	1	1	Formula feeding only	0	Missing/Unknown	No documented HAART during pregnancy	2.309999995	32	3.399999999	28	700	7	1	0	-2.225059788	CTX	0	0	0			0	0	379		12.5		379		12.5		153	243	5	8	153	243	0	0	0	1	1	1	1	290
206	Gaborone	Within	1	1	1	Formula feeding only	0	>40	On HAART prior to delivery	3.049999997	15	3.439999998	20	299.47	2.9947	1	1	-0.62498253	Placebo	0	0	0			0	0	260		8.6		260		8.6		260		8.6		260		0	0	0	1	1	1	1	151
207	Gaborone	Within	1	1	1	Formula feeding only	0	Missing/Unknown	On HAART prior to delivery	3.099999994	14	3.459999993	23	398.99	3.9899	1	1	-0.5168618	Placebo	0	0	0			0	0	259		8.5		259		8.5		259		8.5		259		0	0	0	1	1	1	1	152
208	Gaborone	Within	1	1	1	Formula feeding only	0	Missing/Unknown	On HAART prior to delivery	3.959999993	16	4.399999991	34	298.62	2.9862	1	1	1.187501201	CTX	0	0	0			0	0	311		10.2		311		10.2		311		10.2		311		0	0	0	1	1	1	1	204
209	Gaborone	Within	1	1	1	Formula feeding only	0	<=40	On HAART prior to delivery	1.789999999	29	2.5	31	707.06	7.0706	0	0	-3.765974484	CTX	0	0	0			0	0	382		12.6		382		12.6		155	250	5.1	8.2	155	250	0	0	0	1	1	1	1	288
210	Molepolole	Within	1	1	1	Formula feeding only	0	Missing/Unknown	On HAART prior to delivery	3.099999994	14	3.5	38	327.38	3.2738	1	1	-0.5168618	CTX	0	0	0			0	0	330		10.9		330		10.9		330		10.9		330		0	0	0	1	1	1	1	221
211	Gaborone	Within	1	1	1	Breastfeeding only	1	>40	On HAART prior to delivery	3.089999996	32	3.919999994	26	531.4	5.314	1	1	-0.314787754	CTX	0	0	0			0	0	379		12.5		379		12.5		379		12.5		379		0	0	0	1	1	1	1	287
212	Gaborone	Within	1	1	1	Formula feeding only	0	>40	On HAART prior to delivery	4.349999994	31	5.419999987	34	408.95	4.0895	1	1	1.880972162	CTX	0	0	0			0	0	380		12.5		380		12.5		380		12.5		380		0	0	0	1	1	1	1	288
213	Molepolole	Within	1	1	1	Formula feeding only	0	Missing/Unknown	On HAART prior to delivery	2.269999996	18	2.699999996	24	587.63	5.8763	0	0	-2.33315912	CTX	0	0	0			0	0	257		8.5		257		8.5		257		8.5		257		0	0	0	1	1	1	1	152
214	Gaborone	Within	1	1	1	Formula feeding only	0	Missing/Unknown	On HAART prior to delivery	3.189999998	18	3.899999999	28	343	3.43	1	1	-0.092507493	CTX	0	0	0			0	0	316		10.4		316		10.4		316		10.4		316		0	0	0	1	1	1	1	211
215	Molepolole	Within	1	1	1	Formula feeding only	0	Missing/Unknown	On HAART prior to delivery	3.299999997	15	3.779999994	27	351	3.51	1	1	-0.095389297	Placebo	0	0	0			0	0	76		2.5		76		2.5		76		2.5		76		0	0	0	1	1	1	1	-30
216	Gaborone	Within	1	1	1	Formula feeding only	0	Missing/Unknown	On HAART prior to delivery	2.759999998	15	2.899999999	31	98.6	0.986	1	1	-1.081616201	Placebo	0	0	0			0	0	204		6.7		204		6.7		204		6.7		204		0	0	0	1	1	1	1	98
218	Gaborone	Prior to	0	0	0	Formula feeding only	0	>40	Not on HAART prior to delivery	3.299999997	31	4.159999996	29	586	5.86	1	1	0.147073381	CTX	0	0	0			0	0	381		12.5		381		12.5		381		12.5		381		0	0	0	1	1	1	1	289
219	Gaborone	Prior to	0	0	0	Formula feeding only	0	>40	On HAART prior to delivery	3.059999995	29	3.919999994	30	680.82	6.8082	1	1	-0.603266537	CTX	0	0	0			0	0	64		2.1		64		2.1		64		2.1		64		0	0	0	1	1	1	1	-30
220	Gaborone	Prior to	0	0	0	Formula feeding only	0	>40	No documented HAART during pregnancy	2.559999995	29	2.979999997	40	614.67	6.1467	1	1	-1.751454698	CTX	0	0	0			0	0	383		12.6		383		12.6		383		12.6		383		0	0	0	1	1	1	1	289
221	Gaborone	Within	1	0	1	Breastfeeding only	1	<=40	On HAART prior to delivery	2.859999999	29	3.449999996	35	433.42	4.3342	1	1	-0.843515575	Placebo	0	0	0			0	0	153		5		153		5		153		5		153		0	0	0	1	1	1	1	59
222	Gaborone	Within	1	1	1	Formula feeding only	0	<=40	On HAART prior to delivery	3.349999994	15	3.5	34	554.29	5.5429	1	1	0.00736473	CTX	0	0	0			0	0	317		10.4		317		10.4		317		10.4		317		0	0	0	1	1	1	1	208
223	Gaborone	Within	1	1	1	Formula feeding only	0	Missing/Unknown	On HAART prior to delivery	3.199999996	15	3.399999999	34	349.13	3.4913	1	1	-0.303980589	Placebo	0	0	0			0	0	180		5.9		180		5.9		180		5.9		180		0	0	0	1	1	1	1	72
224	Gaborone	Prior to	0	0	0	Formula feeding only	0	<=40	On HAART prior to delivery	2.819999993	29	3.699999996	33	609.13	6.0913	1	1	-0.938127508	Placebo	0	0	0			0	0	383		12.6		383		12.6		383		12.6		383		0	0	0	1	1	1	1	288
225	Gaborone	Within	0	1	1	Formula feeding only	0	Missing/Unknown	On HAART prior to delivery	3.329999998	15	3.669999994	30	517	5.17	1	1	-0.033616209	Placebo	0	0	0			0	0	48		1.6		48		1.6		48		1.6		48		0	0	0	1	1	1	1	-58
226	Molepolole	Within	1	1	1	Formula feeding only	0	Missing/Unknown	On HAART prior to delivery	3.25	18	4	42	345.71	3.4571	1	1	0.038795805	Placebo	0	0	0			0	0	174		5.7		174		5.7		174		5.7		174		0	0	0	1	1	1	1	71
227	Molepolole	Within	1	1	1	Formula feeding only	0	Missing/Unknown	On HAART prior to delivery	3.099999994	18	3.5	30	910.42	9.1042	1	1	-0.5168618	Placebo	0	0	0			0	0	182		6		182		6		182		6		182		0	0	0	1	1	1	1	76
228	Gaborone	Within	1	1	1	Formula feeding only	0	>40	Not on HAART prior to delivery	2.129999995	33	3	32	339.62	3.3962	1	0	-2.721076536	Placebo	0	0	0			0	0	154		5.1		154		5.1		154		5.1		154		0	0	0	1	1	1	1	64
229	Molepolole	Prior to	0	0	0	Formula feeding only	0	<=40	On HAART prior to delivery	2.159999996	30	3.099999994	23	994.81	9.9481	0	0	-2.780443029	Placebo	0	0	0			0	0	159		5.2		159		5.2		159		5.2		159		0	1	1	1	1	1	1	66
230	Molepolole	Within	1	1	1	Breastfeeding only	1	Missing/Unknown	On HAART prior to delivery	2.399999999	30	3.899999999	25	768.08	7.6808	0	0	-2.149527042	Placebo	0	0	0			0	0	381		12.5		381		12.5		381		12.5		381		0	0	0	1	1	1	1	287
231	Gaborone	Prior to	0	0	0	Formula feeding only	0	Missing/Unknown	On HAART prior to delivery	3.199999996	33	4.479999989	30			1	1	-0.070518071	CTX	0	0	0			0	0	65		2.1		65		2.1		65		2.1		65		0	0	0	1	1	1	1	-24
233	Gaborone	Within	1	1	1	Formula feeding only	0	Missing/Unknown	On HAART prior to delivery	2.939999998	16	3.669999994	35	889.53	8.8953	1	1	-0.656720759	Placebo	0	0	0			0	0	76		2.5		76		2.5		76		2.5		76		0	0	0	1	1	1	1	-29
234	Gaborone	Within	1	1	1	Formula feeding only	0	Missing/Unknown	On HAART prior to delivery	2.909999996	18	3.459999993	36	403.63	4.0363	1	1	-0.726395649	Placebo	0	0	0			0	0	393		12.9		393		12.9		393		12.9		393		0	0	0	1	1	1	1	288
235	Gaborone	Prior to	0	0	0	Formula feeding only	0	>40	No documented HAART during pregnancy	3.339999996	30	4.299999997	27	437.24	4.3724	0	1	0.23296636	CTX	0	0	0			0	0	382		12.6		382		12.6		382		12.6		382		0	0	0	1	1	1	1	289
236	Molepolole	Within	1	1	1	Breastfeeding only	1	Missing/Unknown	On HAART prior to delivery	3.399999999	14	3.619999997	40	358.71	3.5871	1	1	0.360619936	Placebo	0	0	0			0	0	397		13.1		397		13.1		397		13.1		397		0	0	0	1	1	1	1	288
237	Gaborone	Within	1	1	1	Formula feeding only	0	Missing/Unknown	On HAART prior to delivery	2.189999998	14	2.699999996	37	316.88	3.1688	1	0	-2.552949876	CTX	0	0	0			0	0	263		8.7		263		8.7		263		8.7		263		0	0	0	1	1	1	1	156
238	Gaborone	Within	1	1	1	Formula feeding only	0	<=40	On HAART prior to delivery	3.5	15	3.819999993	27	1010.09	10.1009	1	1	0.309757603	CTX	0	0	0			0	0	396		13		396		13		396		13		396		0	0	0	1	1	1	1	288
239	Gaborone	Prior to	0	0	0	Formula feeding only	0	<=40	On HAART prior to delivery	3	30	4	35	1032.14	10.3214	1	1	-0.518680174	Placebo	0	0	0			0	0	382		12.6		382		12.6		382		12.6		382		0	0	0	1	1	1	1	290
240	Gaborone	Within	1	1	1	Formula feeding only	0	>40	No documented HAART during pregnancy	3.509999998	28	4.449999988	33	395.6	3.956	1	1	0.329614534	CTX	0	0	0			0	0	36		1.2		36		1.2		36		1.2		36		0	0	0	1	1	1	1	-59
241	Molepolole	Prior to	0	0	0	Formula feeding only	0	>40	On HAART prior to delivery	3.019999996	34	3.599999994	35	335.48	3.3548	1	1	-0.690410069	CTX	0	0	0			0	0	378		12.4		378		12.4		378		12.4		378		0	0	0	1	1	1	1	289
242	Molepolole	Within	1	0	1	Formula feeding only	0	Missing/Unknown	On HAART prior to delivery	3.299999997	24	4.399999991	31	255.27	2.5527	1	1	-0.095389297	CTX	0	0	0			0	0	387		12.7		387		12.7		273	355	9	11.7	273	355	0	0	0	1	1	1	1	288
243	Molepolole	Within	1	1	1	Formula feeding only	0	Missing/Unknown	On HAART prior to delivery	2.5	31	3.399999999	35	354.19	3.5419	0	1	-1.726806488	CTX	0	0	0			0	0	157		5.2		157		5.2		157		5.2		157		0	0	0	1	1	1	1	67
244	Gaborone	Within	1	1	1	Formula feeding only	0	<=40	On HAART prior to delivery	2.909999996	31	3.229999997	30	279	2.79	1	1	-0.726395649	Placebo	0	0	0			0	0	380		12.5		380		12.5		380		12.5		380		0	0	0	1	1	1	1	287
245	Gaborone	Within	1	1	1	Formula feeding only	0	Missing/Unknown	On HAART prior to delivery	2.659999996	14	2.879999995	35	282.57	2.8257	1	1	-1.325119617	CTX	0	0	0			0	0	397		13.1		397		13.1		397		13.1		397		0	0	0	1	1	1	1	288
246	Gaborone	Within	1	0	1	Formula feeding only	0	<=40	On HAART prior to delivery	2.719999999	28	3.769999996	23	869.38	8.6938	1	1	-1.369274448	CTX	0	0	0			0	0	383		12.6		383		12.6		383		12.6		383		0	0	0	1	1	1	1	287
247	Gaborone	Within	1	1	1	Breastfeeding only	1	Missing/Unknown	On HAART prior to delivery	3.169999994	18	3.93	28	125	1.25	1	1	-0.367384376	Placebo	0	0	0			0	0	76		2.5		76		2.5		76		2.5		76		0	0	0	1	1	1	1	-28
248	Molepolole	Within	1	1	1	Formula feeding only	0	>40	On HAART prior to delivery	3.019999996	31	3.799999997	33	312.92	3.1292	1	1	-0.473046879	Placebo	0	0	0			0	0	380		12.5		380		12.5		380		12.5		380		0	0	0	1	1	1	1	289
249	Molepolole	Within	1	1	1	Formula feeding only	0	<=40	On HAART prior to delivery	3.609999999	14	3.5	26	941.79	9.4179	1	1	0.796733622	CTX	0	0	0			0	0	397		13.1		397		13.1		397		13.1		397		0	0	0	1	1	1	1	288
250	Molepolole	Prior to	0	0	0	Formula feeding only	0	>40	Not on HAART prior to delivery	2.5	29	3.299999997	28	349.12	3.4912	1	1	-1.898779931	Placebo	0	0	0			0	0	383		12.6		383		12.6		383		12.6		383		0	0	0	1	1	1	1	289
251	Gaborone	Within	1	1	1	Formula feeding only	0	Missing/Unknown	On HAART prior to delivery	3.219999999	15	3.859999999	31	694.03	6.9403	1	1	-0.261926186	Placebo	0	0	0			0	0	396		13		396		13		396		13		396		0	0	0	1	1	1	1	290
252	Gaborone	Within	1	1	1	Breastfeeding only	1	Missing/Unknown	On HAART prior to delivery	3.299999997	14	3.589999996	37	241.67	2.4167	1	1	0.147073381	CTX	0	0	0			0	0	397		13.1		397		13.1		397		13.1		397		0	0	0	1	1	1	1	287
253	Gaborone	Within	1	1	1	Formula feeding only	0	<=40	On HAART prior to delivery	3.68	30	4.669999987	31	645.87	6.4587	1	1	0.661687206	Placebo	1	0	1		1	0	0	79	79	2.6	2.6	72	72	2.4	2.4	72		2.4		72	72	0	1	1	1	1	1	1	-21
254	Gaborone	Within	1	1	1	Formula feeding only	0	<=40	On HAART prior to delivery	3.629999995	30	4.659999996	41	905.52	9.0552	1	1	0.565074887	CTX	0	0	0			0	0	381		12.5		381		12.5		381		12.5		381		0	0	0	1	1	1	1	290
255	Molepolole	Within	1	1	1	Formula feeding only	0	>40	On HAART prior to delivery	2.699999996	30	3.599999994	18	412.83	4.1283	1	1	-1.416232016	Placebo	0	0	0			0	0	381		12.5		381		12.5		381		12.5		381		0	0	0	1	1	1	1	288
256	Gaborone	Within	1	1	1	Formula feeding only	0	Missing/Unknown	On HAART prior to delivery	3.689999998	14	3.879999995	26	501.6	5.016	1	1	0.680906909	CTX	0	0	0			0	0	170		5.6		170		5.6		170		5.6		170		0	0	0	1	1	1	1	63
257	Molepolole	Within	1	1	1	Formula feeding only	0	Missing/Unknown	On HAART prior to delivery	2.969999999	28	3.769999996	20	361.1	3.611	1	1	-0.587484652	CTX	0	0	0			0	0	161		5.3		161		5.3		161		5.3		161		0	0	0	1	1	1	1	68
258	Gaborone	Within	1	1	1	Formula feeding only	0	Missing/Unknown	On HAART prior to delivery	1.84	28	2.5	25	601.86	6.0186	1	0	-3.532466458	CTX	0	0	0			0	0	153		5		153		5		153		5		153		0	0	0	1	1	1	1	60
259	Molepolole	Within	1	1	1	Formula feeding only	0	Missing/Unknown	On HAART prior to delivery	3.299999997	16	3.799999997	42	727.86	7.2786	1	1	-0.095389297	Placebo	0	0	0			0	0	173		5.7		173		5.7		173		5.7		173		0	0	0	1	1	1	1	65
260	Gaborone	Within	1	1	1	Breastfeeding only	1	Missing/Unknown	On HAART prior to delivery	2.959999993	17	3.199999996	28	143.51	1.4351	1	1	-0.610515057	CTX	0	0	0			0	0	394		13		394		13		394		13		394		0	0	0	1	1	1	1	290
261	Gaborone	Within	1	1	1	Formula feeding only	0	Missing/Unknown	On HAART prior to delivery	2.819999993	14	3.759999998	36	258.33	2.5833	1	1	-1.137798622	Placebo	0	0	0			0	0	397		13.1		397		13.1		397		13.1		397		0	0	0	1	1	1	1	290
262	Gaborone	Within	1	1	1	Formula feeding only	0	>40	On HAART prior to delivery	2.5	15	2.819999993	24	431.26	4.3126	0	1	-1.898779931	Placebo	1	1	0			1	0	1	1	0	0	396		13		1	1	0	0	1	1	1	0	1	1	1	1	1	288
263	Gaborone	Within	1	1	1	Formula feeding only	0	Missing/Unknown	On HAART prior to delivery	2.319999993	31	3.299999997	35	439	4.39	0	0	-2.198216336	Placebo	0	0	0			0	0	246		8.1		246		8.1		246		8.1		246		0	0	0	1	1	1	1	154
264	Gaborone	Within	1	1	1	Formula feeding only	0	<=40	On HAART prior to delivery	3.169999994	30	3.799999997	31	426	4.26	1	1	-0.367384376	CTX	0	0	0			0	0	381		12.5		381		12.5		381		12.5		381		0	0	0	1	1	1	1	287
265	Gaborone	Within	1	1	1	Breastfeeding only	1	Missing/Unknown	On HAART prior to delivery	3.319999993	17	3.799999997	22	274	2.74	1	1	-0.054166827	Placebo	0	0	0			0	0	174		5.7		174		5.7		174		5.7		174		0	0	0	1	1	1	1	68
266	Gaborone	Within	1	1	1	Formula feeding only	0	>40	On HAART prior to delivery	2.549999997	16	2.699999996	34	386	3.86	1	1	-1.599611879	CTX	0	0	0			0	0	49		1.6		49		1.6		49		1.6		49		0	0	0	1	1	1	1	-59
267	Gaborone	Within	1	1	1	Formula feeding only	0	<=40	On HAART prior to delivery	3.709999993	14	4	30	260	2.6	1	1	0.719244787	Placebo	0	0	0			0	0	260		8.6		260		8.6		260		8.6		260		0	0	0	1	1	1	1	151
268	Molepolole	Within	1	1	1	Formula feeding only	0	Missing/Unknown	On HAART prior to delivery	2.099999994	30	2.899999999	38	446.68	4.4668	0	0	-2.94524426	CTX	0	0	0			0	0	381		12.5		381		12.5		381		12.5		381		0	0	0	1	1	1	1	290
269	Gaborone	Within	1	1	1	Formula feeding only	0	<=40	On HAART prior to delivery	3.089999996	30	4.279999986	39	437.89	4.3789	1	1	-0.314787754	Placebo	0	0	0			0	0	381		12.5		381		12.5		381		12.5		381		0	0	0	1	1	1	1	287
270	Gaborone	Within	1	1	1	Formula feeding only	0	Missing/Unknown	On HAART prior to delivery	2.889999993	32	2.399999999	27	598.94	5.9894	1	1	-0.77309297	CTX	1	1	0			1	0	1	85	0	2.8	148		4.9		1	85	0	2.8	1	85	1	0	1	1	1	1	1	57
272	Molepolole	Within	1	1	1	Formula feeding only	0	<=40	On HAART prior to delivery	2.699999996	15	3.229999997	26	507	5.07	1	1	-1.416232016	Placebo	0	0	0			0	0	175		5.8		175		5.8		175		5.8		175		0	0	0	1	1	1	1	69
273	Molepolole	Within	1	1	1	Formula feeding only	0	Missing/Unknown	On HAART prior to delivery	3.569999993	14	3.699999996	22	557	5.57	1	1	0.714899396	Placebo	0	0	0			0	0	397		13.1		397		13.1		397		13.1		397		0	0	0	1	1	1	1	288
274	Gaborone	Within	0	0	0	Formula feeding only	0	Missing/Unknown	On HAART prior to delivery	2.599999994	21	3.369999997	24	331	3.31	0	1	-1.654483196	CTX	0	0	0			0	0	0		0		0		0		0		0		0		0	0	0	0	0	0	0	-102
275	Molepolole	Within	0	0	0	Breastfeeding only	1	>40	Not on HAART prior to delivery	2.119999997	31	3.099999994	33	283.54	2.8354	1	0	-2.749381593	CTX	0	0	0			0	0	380		12.5		380		12.5		380		12.5		380		0	0	0	1	1	1	1	287
276	Molepolole	Within	1	1	1	Breastfeeding only	1	Missing/Unknown	On HAART prior to delivery	3.299999997	20	3.899999999	27	728.3	7.283	0	1	-0.095389297	Placebo	0	0	0			0	0	254		8.4		254		8.4		254		8.4		254		0	0	0	1	1	1	1	153
278	Gaborone	Within	1	1	1	Breastfeeding only	1	Missing/Unknown	On HAART prior to delivery	2.229999997	29	3	24	323.12	3.2312	0	0	-2.591900683	Placebo	0	0	0			0	0	382		12.6		382		12.6		382		12.6		382		0	0	0	1	1	1	1	289
279	Molepolole	Within	1	1	1	Formula feeding only	0	Missing/Unknown	On HAART prior to delivery	2.979999997	15	3.199999996	32	878.89	8.7889	1	1	-0.778308626	Placebo	0	0	0			0	0	320		10.5		320		10.5		320		10.5		320		0	0	0	1	1	1	1	212
280	Gaborone	Prior to	0	0	0	Formula feeding only	0	>40	On HAART prior to delivery	2.189999998	29	3.18	36	247.42	2.4742	1	0	-2.699159017	Placebo	0	0	0			0	0	383		12.6		383		12.6		383		12.6		383		0	0	0	1	1	1	1	288
282	Gaborone	Within	0	0	0	Formula feeding only	0	Missing/Unknown	On HAART prior to delivery	2.899999999	19	2.979999997	20	595.4	5.954	1	1	-0.956438657	CTX	0	0	0			0	0	76		2.5		76		2.5		76		2.5		76		0	0	0	1	1	1	1	-29
283	Gaborone	Within	1	1	1	Formula feeding only	0	Missing/Unknown	On HAART prior to delivery	2.979999997	16	3.099999994	35	428.71	4.2871	1	1	-0.56450222	Placebo	0	0	0			0	0	170		5.6		170		5.6		170		5.6		170		0	0	0	1	1	1	1	63
284	Gaborone	Prior to	0	0	0	Formula feeding only	0	<=40	On HAART prior to delivery	2.759999998	29	2.939999998	27	306.29	3.0629	1	1	-1.276029661	CTX	0	0	0			0	0	383		12.6		383		12.6		383		12.6		383		0	0	0	1	1	1	1	289
285	Gaborone	Within	1	1	1	Formula feeding only	0	<=40	On HAART prior to delivery	2.789999999	33	3.329999998	37	1031.16	10.3116	1	1	-1.009633039	CTX	0	0	0			0	0	378		12.4		378		12.4		378		12.4		378		0	0	0	1	1	1	1	287
286	Molepolole	Within	1	1	1	Formula feeding only	0	Missing/Unknown	On HAART prior to delivery	3	29	3.599999994	27	534.76	5.3476	0	1	-0.518680174	CTX	0	0	0			0	0	127		4.2		127		4.2		127		4.2		127		0	0	0	1	1	1	1	34
287	Gaborone	Within	1	1	1	Formula feeding only	0	<=40	On HAART prior to delivery	3.149999999	33	4.199999988	37	513.01	5.1301	1	1	-0.409870964	Placebo	0	0	0			0	0	378		12.4		378		12.4		378		12.4		378		0	0	0	1	1	1	1	290
288	Molepolole	Within	1	1	1	Formula feeding only	0	>40	On HAART prior to delivery	2.879999995	29	4.199999988	26	427.12	4.2712	1	1	-1.001470074	Placebo	0	0	0			0	0	382		12.6		382		12.6		382		12.6		382		0	0	0	1	1	1	1	290
289	Gaborone	Prior to	0	0	0	Breastfeeding only	1	<=40	On HAART prior to delivery	2.899999999	32	2.459999993	32	856.62	8.5662		1	-0.749719378	Placebo	0	0	0			0	0	380		12.5		380		12.5		380		12.5		380		1	0	1	1	1	1	1	289
291	Molepolole	Within	1	1	1	Formula feeding only	0	Missing/Unknown	On HAART prior to delivery	3	14	3.199999996	31	199.49	1.9949	1	1	-0.734263925	Placebo	0	0	0			0	0	397		13.1		397		13.1		397		13.1		397		0	0	0	1	1	1	1	288
292	Gaborone	Within	1	1	1	Breastfeeding only	1	Missing/Unknown	On HAART prior to delivery	3.629999995	15	3.849999994	37	604.62	6.0462	1	1	0.837440296	CTX	0	0	0			0	0	49		1.6		49		1.6		49		1.6		49		0	0	0	1	1	1	1	-57
293	Molepolole	Prior to	1	1	1	Formula feeding only	0	<=40	On HAART prior to delivery	2.899999999	28	3.599999994	24	726.3	7.263	1	1	-0.749719378	CTX	0	0	0			0	0	383		12.6		383		12.6		383		12.6		383		0	0	0	1	1	1	1	288
294	Gaborone	Within	1	1	1	Breastfeeding only	1	Missing/Unknown	On HAART prior to delivery	2.559999995	17	3.129999995	24	486.58	4.8658	1	1	-1.751454698	Placebo	1	0	1	1		0	0	222	222	7.3	7.3	167		5.5		215	215	7.1	7.1	215	215	0	1	1	1	1	1	1	116	116
295	Gaborone	Within	1	1	1	Breastfeeding only	1	<=40	On HAART prior to delivery	3.599999994	14	4.389999986	39	819.34	8.1934	1	1	0.50669086	Placebo	0	0	0			0	0	361		11.9		361		11.9		361		11.9		361		0	0	0	1	1	1	1	251
296	Molepolole	Within	1	1	1	Formula feeding only	0	Missing/Unknown	On HAART prior to delivery	3.209999993	17	3.799999997	31	692	6.92	1	1	-0.04857115	Placebo	0	0	0			0	0	77		2.5		77		2.5		77		2.5		77		0	0	0	1	1	1	1	-28
297	Molepolole	Within	1	1	1	Formula feeding only	0	<=40	On HAART prior to delivery	2.779999994	30	3.399999999	39	500.13	5.0013	1	1	-1.229737098	CTX	0	0	0			0	0	381		12.5		381		12.5		381		12.5		381		0	0	0	1	1	1	1	288
298	Molepolole	Within	1	0	1	Formula feeding only	0	Missing/Unknown	On HAART prior to delivery	3.899999999	16	4.699999988	37	673.95	6.7395	1	1	1.076916448	CTX	0	0	0			0	0	395		13		395		13		395		13		395		0	0	0	1	1	1	1	287
299	Molepolole	Within	1	1	1	Formula feeding only	0	Missing/Unknown	On HAART prior to delivery	2.899999999	21	2.809999995	29	343.16	3.4316	1	1	-0.956438657	Placebo	1	1	0			1	0	20	20	0.7	0.7	390		12.8		20	20	0.7	0.7	20	20	1	0	1	1	1	1	1	290
300	Gaborone	Within	1	1	1	Formula feeding only	0	>40	On HAART prior to delivery	2.879999995	28	4.219999999	35	304.1	3.041	0	1	-0.79651667	Placebo	0	0	0			0	0	383		12.6		383		12.6		383		12.6		383		0	0	0	1	1	1	1	288
301	Gaborone	Within	1	1	1	Formula feeding only	0	<=40	On HAART prior to delivery	3.009999998	14	3	26	582.53	5.8253	1	1	-0.712313274	CTX	0	0	0			0	0	257		8.5		257		8.5		257		8.5		257		0	0	0	1	1	1	1	148
302	Gaborone	Within	1	1	1	Formula feeding only	0	Missing/Unknown	No documented HAART during pregnancy	2.869999997	15	3.599999994	29	341.6	3.416	1	1	-1.024062178	Placebo	0	0	0			0	0	396		13		396		13		396		13		396		0	0	0	1	1	1	1	289
303	Gaborone	Within	1	1	1	Formula feeding only	0	<=40	On HAART prior to delivery	2.729999997	14	2.899999999	35	381.59	3.8159	1	1	-1.154085407	CTX	0	0	0			0	0	397		13.1		397		13.1		397		13.1		397		0	0	0	1	1	1	1	287
304	Molepolole	Within	1	1	1	Formula feeding only	0	Missing/Unknown	On HAART prior to delivery	3.049999997	32	3.899999999	31	357.39	3.5739	1	1	-0.62498253	CTX	0	0	0			0	0	379		12.5		379		12.5		379		12.5		379		0	0	0	1	1	1	1	289
305	Molepolole	Within	1	1	1	Formula feeding only	0	Missing/Unknown	On HAART prior to delivery	2.859999999	17	3.229999997	29	770.11	7.7011	1	1	-0.843515575	Placebo	0	0	0			0	0	394		13		394		13		394		13		394		0	0	0	1	1	1	1	288
306	Molepolole	Prior to	0	0	0	Formula feeding only	0	>40	On HAART prior to delivery	2.829999998	31	3.699999996	23	608	6.08	1	1	-1.114946869	CTX	1	1	0			0	1	80	80	2.6	2.6	80	80	2.6	2.6	80		2.6		80	80	1	0	1	1	1	1	1	290
307	Gaborone	Within	1	1	1	Formula feeding only	0	Missing/Unknown	On HAART prior to delivery	4.599999994	17	4.899999991	27	613.99	6.1399	1	1	2.304426544	Placebo	0	0	0			0	0	394		13		394		13		394		13		394		0	0	0	1	1	1	1	290
308	Molepolole	Prior to	0	0	0	Formula feeding only	0	<=40	On HAART prior to delivery	2.599999994	32	4.099999994	32	798.94	7.9894	0	1	-1.654483196	Placebo	0	0	0			0	0	380		12.5		380		12.5		380		12.5		380		0	0	0	1	1	1	1	288
309	Molepolole	Within	1	1	1	Formula feeding only	0	Missing/Unknown	On HAART prior to delivery	2.789999999	15	3.199999996	30	24.18	0.2418	1	1	-1.009633039	Placebo	0	0	0			0	0	396		13		396		13		396		13		396		0	0	0	1	1	1	1	288
310	Molepolole	Prior to	0	0	0	Formula feeding only	0	>40	On HAART prior to delivery	2.759999998	29	4.199999988	30	513.72	5.1372	1	1	-1.276029661	Placebo	0	0	0			0	0	383		12.6		383		12.6		383		12.6		383		0	0	0	1	1	1	1	288
311	Gaborone	Within	1	1	1	Formula feeding only	0	>40	No documented HAART during pregnancy	2.669999994	15	2.919999994	25	356.93	3.5693	1	1	-1.487095037	Placebo	0	0	0			0	0	48		1.6		48		1.6		48		1.6		48		0	0	0	1	1	1	1	-60
312	Gaborone	Within	1	1	1	Formula feeding only	0	Missing/Unknown	On HAART prior to delivery	3.109999999	14	3.719999999	37	723.51	7.2351	1	1	-0.495374191	CTX	0	0	0			0	0	397		13.1		397		13.1		397		13.1		397		0	0	0	1	1	1	1	290
313	Gaborone	Within	1	1	1	Formula feeding only	0	Missing/Unknown	On HAART prior to delivery	3.129999995	18	3.779999994	24	425.17	4.2517	1	1	-0.452533626	CTX	0	0	0			0	0	393		12.9		393		12.9		393		12.9		393		0	0	0	1	1	1	1	287
314	Gaborone	Within	1	1	1	Breastfeeding only	1	Missing/Unknown	On HAART prior to delivery	3.289999999	16	3.769999996	34	915	9.15	1	1	-0.11606157	CTX	0	0	0			0	0	46		1.5		46		1.5		46		1.5		46		0	0	0	1	1	1	1	-59
315	Molepolole	Within	1	1	1	Formula feeding only	0	<=40	On HAART prior to delivery	2	30	3.079999998	31	1245.64	12.4564		0	-3.090412788	Placebo	0	0	0			0	0	317		10.4		317		10.4		317		10.4		317		0	0	0	1	1	1	1	223
316	Gaborone	Within	1	1	1	Formula feeding only	0	Missing/Unknown	On HAART prior to delivery	2.339999996	22	2.919999994	31	437.27	4.3727	1	0	-2.30325665	CTX	0	0	0			0	0	389		12.8		389		12.8		389		12.8		389		0	0	0	1	1	1	1	288
317	Gaborone	Within	1	1	1	Formula feeding only	0	>40	Not on HAART prior to delivery	3.829999998	28	5.019999996	29	467	4.67	1	1	0.946491303	Placebo	0	0	0			0	0	383		12.6		383		12.6		383		12.6		383		0	0	0	1	1	1	1	287
318	Gaborone	Within	1	1	1	Breastfeeding only	1	<=40	On HAART prior to delivery	2.969999999	16	3.139999993	30	469.44	4.6944	1	1	-0.587484652	Placebo	0	0	0			0	0	81		2.7		81		2.7		81		2.7		81		0	1	1	1	1	1	1	-26
319	Molepolole	Within	1	1	1	Formula feeding only	0	>40	On HAART prior to delivery	2	28	3	20	150.15	1.5015	0	0	-3.090412788	CTX	0	0	0			0	0	383		12.6		383		12.6		383		12.6		383		0	0	0	1	1	1	1	287
320	Gaborone	Within	1	1	1	Formula feeding only	0	>40	On HAART prior to delivery	2.859999999	17	3.399999999	40	467.36	4.6736	1	1	-0.843515575	CTX	0	0	0			0	0	174		5.7		174		5.7		174		5.7		174		0	0	0	1	1	1	1	68
321	Gaborone	Within	0	0	0	Formula feeding only	0	>40	No documented HAART during pregnancy	2.399999999	14	2.799999997	31	520.11	5.2011	1	0	-1.986002996	Placebo	0	0	0			0	0	397		13.1		397		13.1		397		13.1		397		0	0	0	1	1	1	1	290
323	Molepolole	Within	1	1	1	Formula feeding only	0	Missing/Unknown	On HAART prior to delivery	2.799999997	16	3.199999996	34	557.08	5.5708	1	1	-1.183660923	CTX	0	0	0			0	0	395		13		395		13		80	168	2.6	5.5	80	168	1	0	1	1	1	1	1	287
324	Molepolole	Within	1	1	1	Formula feeding only	0	Missing/Unknown	On HAART prior to delivery	3.399999999	24	4.5	24	604.92	6.0492	1	1	0.360619936	Placebo	0	0	0			0	0	357		11.7		357		11.7		357		11.7		357		0	0	0	1	1	1	1	258
325	Gaborone	Prior to	0	0	0	Formula feeding only	0	>40	Not on HAART prior to delivery	3.319999993	30	3.839999996	31	888.56	8.8856	1	1	-0.054166827	Placebo	0	0	0			0	0	382		12.6		382		12.6		382		12.6		382		0	0	0	1	1	1	1	289
326	Gaborone	Within	1	1	1	Formula feeding only	0	Missing/Unknown	On HAART prior to delivery	2.989999995	15	3	28	414.45	4.1445	1	1	-0.756262298	CTX	0	0	0			0	0	396		13		396		13		396		13		396		0	0	0	1	1	1	1	288
327	Gaborone	Within	1	1	1	Formula feeding only	0	Missing/Unknown	On HAART prior to delivery	3	32	4.199999988	38	703	7.03	0	1	-0.734263925	CTX	0	0	0			0	0	369		12.1		369		12.1		369		12.1		369		0	0	0	1	1	1	1	278
328	Molepolole	Within	1	1	1	Breastfeeding only	1	Missing/Unknown	On HAART prior to delivery	2.899999999	15	3.399999999	22	1137.52	11.3752	1	1	-0.749719378	CTX	0	0	0			0	0	227		7.5		227		7.5		227		7.5		227		0	0	0	1	1	1	1	118
329	Gaborone	Within	1	1	1	Formula feeding only	0	<=40	On HAART prior to delivery	2.959999993	28	4	34	328.15	3.2815	1	1	-0.610515057	CTX	0	0	0			0	0	383		12.6		383		12.6		383		12.6		383		0	0	0	1	1	1	1	288
330	Gaborone	Within	1	1	1	Breastfeeding only	1	Missing/Unknown	On HAART prior to delivery	3.019999996	14	3.399999999	23	649.2	6.492	1	1	-0.690410069	CTX	0	0	0			0	0	187		6.2		187		6.2		187		6.2		187		0	0	0	1	1	1	1	80
331	Molepolole	Within	1	1	1	Formula feeding only	0	<=40	On HAART prior to delivery	3.029999994	29	4.189999998	41	852	8.52	1	1	-0.668554051	Placebo	0	0	0			0	0	382		12.6		382		12.6		382		12.6		382		0	0	0	1	1	1	1	287
332	Gaborone	Within	1	1	1	Formula feeding only	0	Missing/Unknown	No documented HAART during pregnancy	2.199999996	28	2.869999997	21	453	4.53	0	0	-2.525207106	CTX	0	0	0			0	0	69		2.3		69		2.3		69		2.3		69		0	0	0	1	1	1	1	-24
333	Gaborone	Within	1	1	1	Formula feeding only	0	Missing/Unknown	On HAART prior to delivery	2.919999994	30	3.539999999	32	507.62	5.0762	0	1	-0.703121488	CTX	0	0	0			0	0	381		12.5		381		12.5		381		12.5		381		0	0	0	1	1	1	1	288
334	Gaborone	Within	1	1	1	Formula feeding only	0	>40	On HAART prior to delivery	3.75	15	3.509999998	30	650.2	6.502	1	1	0.795518644	CTX	0	0	0			0	0	172		5.7		172		5.7		172		5.7		172		0	0	0	1	1	1	1	64
336	Molepolole	Within	1	0	1	Formula feeding only	0	Missing/Unknown	No documented HAART during pregnancy	3.399999999	30	4.089999989	38	622	6.22		1	0.109124701	Placebo	0	0	0			0	0	157		5.2		157		5.2		157		5.2		157		0	0	0	1	1	1	1	64
337	Molepolole	Within	1	1	1	Formula feeding only	0	<=40	On HAART prior to delivery	2.399999999	15	3.099999994	42	540	5.4	1	0	-2.149527042	CTX	0	0	0			0	0	396		13		396		13		396		13		396		0	0	0	1	1	1	1	288
338	Gaborone	Within	1	1	1	Formula feeding only	0	Missing/Unknown	On HAART prior to delivery	2.639999993	14	3.099999994	39	219.37	2.1937	1	1	-1.558478548	CTX	0	0	0			0	0	95		3.1		95		3.1		95		3.1		95		0	0	0	1	1	1	1	-12
339	Gaborone	Within	1	1	1	Formula feeding only	0	Missing/Unknown	No documented HAART during pregnancy	3.259999998	31	3.199999996	22	436.9	4.369	1	1	-0.178325016	Placebo	0	0	0			0	0	252		8.3		252		8.3		252		8.3		252		0	0	0	1	1	1	1	159
341	Gaborone	Within	0	0	0	Breastfeeding only	1	Missing/Unknown	On HAART prior to delivery	2.68	31	3.359999999	36	232.07	2.3207	1	1	-1.275971192	CTX	0	0	0			0	0	61		2		61		2		61		2		61		0	0	0	1	1	1	1	-32
342	Molepolole	Within	1	1	1	Formula feeding only	0	<=40	On HAART prior to delivery	2.859999999	30	3.5	32	257.54	2.5754	1	1	-0.843515575	CTX	0	0	0			0	0	381		12.5		381		12.5		381		12.5		381		0	0	0	1	1	1	1	287
343	Gaborone	Within	1	1	1	Formula feeding only	0	>40	On HAART prior to delivery	2.669999994	16	3.079999998	38	186.3	1.863	1	1	-1.300516923	CTX	0	0	0			0	0	395		13		395		13		395		13		395		0	0	0	1	1	1	1	288
344	Gaborone	Within	1	1	1	Formula feeding only	0	<=40	On HAART prior to delivery	3.049999997	15	3.119999997	24	169.86	1.6986	1	1	-0.62498253	CTX	0	0	0			0	0	396		13		396		13		396		13		396		0	0	0	1	1	1	1	288
345	Gaborone	Within	1	1	1	Formula feeding only	0	<=40	On HAART prior to delivery	2.299999997	17	2.799999997	34	346.14	3.4614	1	0	-2.25197528	Placebo	0	0	0			0	0	394		13		394		13		394		13		394		0	0	0	1	1	1	1	290
346	Gaborone	Prior to	0	0	0	Formula feeding only	0	>40	No documented HAART during pregnancy	2.419999994	28	3.599999994	36	753.31	7.5331	0	0	-1.933636195	CTX	0	0	0			0	0	384		12.6		384		12.6		384		12.6		384		0	0	0	1	1	1	1	290
348	Molepolole	Within	1	1	1	Breastfeeding only	1	Missing/Unknown	On HAART prior to delivery	3.299999997	14	3.189999998	39	232.38	2.3238	1	1	-0.095389297	Placebo	0	0	0			0	0	56		1.8		56		1.8		56		1.8		56		0	0	0	1	1	1	1	-53
349	Gaborone	Within	1	1	1	Formula feeding only	0	<=40	On HAART prior to delivery	2.359999999	18	3.199999996	22	479.92	4.7992	1	0	-2.091552926	Placebo	0	0	0			0	0	393		12.9		393		12.9		393		12.9		393		0	0	0	1	1	1	1	288
350	Molepolole	Prior to	1	0	1	Formula feeding only	0	<=40	On HAART prior to delivery	3	30	3.799999997	25	490	4.9	1	1	-0.734263925	CTX	0	0	0			0	0	382		12.6		382		12.6		382		12.6		382		0	0	0	1	1	1	1	290
351	Molepolole	Prior to	0	0	0	Formula feeding only	0	<=40	On HAART prior to delivery	2.699999996	29	3.899999999	34	764.44	7.6444	1	1	-1.227049338	Placebo	0	0	0			0	0	37		1.2		37		1.2		37		1.2		37		0	0	0	1	1	1	1	-57
352	Molepolole	Within	1	1	1	Breastfeeding only	1	<=40	On HAART prior to delivery	2.68	18	3.799999997	39	290.93	2.9093	1	1	-1.275971192	CTX	0	0	0			0	0	393		12.9		393		12.9		393		12.9		393		0	0	0	1	1	1	1	288
353	Gaborone	Within	1	1	1	Formula feeding only	0	Missing/Unknown	On HAART prior to delivery	2.619999997	28	3.299999997	22	238.56	2.3856	0	1	-1.424107216	CTX	0	0	0			0	0	259		8.5		259		8.5		259		8.5		259		0	0	0	1	1	1	1	164
354	Gaborone	Within	1	1	1	Formula feeding only	0	Missing/Unknown	On HAART prior to delivery	3.089999996	16	3.599999994	28	320.05	3.2005	1	1	-0.314787754	Placebo	0	0	0			0	0	395		13		395		13		395		13		395		0	0	0	1	1	1	1	290
355	Gaborone	Within	1	1	1	Breastfeeding only	1	Missing/Unknown	On HAART prior to delivery	2.569999993	31	3.769999996	18	732	7.32	1	1	-1.727119831	CTX	0	0	0			0	0	244		8		244		8		244		8		244		0	0	0	1	1	1	1	152
356	Molepolole	Within	1	1	1	Formula feeding only	0	Missing/Unknown	On HAART prior to delivery	2.989999995	16	3.25	30	317.88	3.1788	1	1	-0.541567486	Placebo	0	0	0			0	0	395		13		395		13		148	246	4.9	8.1	148	246	0	0	0	1	1	1	1	290
357	Molepolole	Within	1	1	1	Formula feeding only	0	<=40	On HAART prior to delivery	3.279999994	28	3.799999997	32	401.05	4.0105	1	1	-0.136774823	Placebo	0	0	0			0	0	383		12.6		383		12.6		383		12.6		383		0	0	0	1	1	1	1	287
358	Molepolole	Prior to	0	0	0	Formula feeding only	0	>40	On HAART prior to delivery	3.869999997	32	4.899999991	32	197.67	1.9767	1	1	1.021208209	Placebo	0	0	0			0	0	380		12.5		380		12.5		380		12.5		380		0	0	0	1	1	1	1	290
359	Gaborone	Prior to	1	0	1	Formula feeding only	0	<=40	On HAART prior to delivery	2.159999996	34	3.359999999	34	421	4.21	0	0	-2.636651779	CTX	0	0	0			0	0	378		12.4		378		12.4		378		12.4		378		0	0	0	1	1	1	1	290
360	Molepolole	Within	1	1	1	Formula feeding only	0	Missing/Unknown	On HAART prior to delivery	1.299999997	29	1.789999999	33	374.39	3.7439	0	0	-5.058834727	CTX	0	0	0			0	0	382		12.6		382		12.6		382		12.6		382		0	0	0	1	1	1	1	290
361	Molepolole	Within	1	1	1	Formula feeding only	0	>40	No documented HAART during pregnancy	3.659999996	28	4.899999991	30	575.52	5.7552	1	1	0.623145493	Placebo	0	0	0			0	0	383		12.6		383		12.6		383		12.6		383		0	0	0	1	1	1	1	288
362	Gaborone	Prior to	0	0	0	Formula feeding only	0	>40	On HAART prior to delivery	1.779999998	33	2.099999994	19	40.03	0.4003	0	0	-3.792359391	CTX	1	1	0			1	0	121	121	4	4	379		12.5		121	121	4	4	121	121	1	0	1	1	1	1	1	32	32
363	Molepolole	Within	1	1	1	Formula feeding only	0	>40	On HAART prior to delivery	2.25	30	3.199999996	31	117.78	1.1778	0	0	-2.538740991	CTX	0	0	0			0	0	381		12.5		381		12.5		381		12.5		381		0	0	0	1	1	1	1	288
364	Gaborone	Within	1	0	1	Formula feeding only	0	Missing/Unknown	Not on HAART prior to delivery	3.339999996	17	3.189999998	23	548.34	5.4834	1	1	0.23296636	Placebo	0	0	0			0	0	75		2.5		75		2.5		75		2.5		75		0	0	0	1	1	1	1	-31
365	Gaborone	Within	1	1	1	Formula feeding only	0	Missing/Unknown	On HAART prior to delivery	3.659999996	22	3.699999996	23	700	7	1	1	0.623145493	CTX	1	1	0			0	1	109	109	3.6	3.6	109	109	3.6	3.6	109		3.6		109	109	1	0	1	1	1	1	1	8	8
366	Molepolole	Within	1	1	1	Formula feeding only	0	Missing/Unknown	On HAART prior to delivery	3.5	28	4.5	28	337.53	3.3753	1	1	0.309757603	CTX	0	0	0			0	0	265		8.7		265		8.7		265		8.7		265		0	0	0	1	1	1	1	170
367	Molepolole	Within	1	1	1	Formula feeding only	0	Missing/Unknown	On HAART prior to delivery	2.25	21	3	34	623.42	6.2342	1	0	-2.538740991	CTX	0	0	0			0	0	390		12.8		390		12.8		390		12.8		390		0	0	0	1	1	1	1	288
368	Molepolole	Prior to	0	0	0	Formula feeding only	0	<=40	On HAART prior to delivery	2.139999993	28	3	37	346.63	3.4663	0	0	-2.692853631	CTX	0	0	0			0	0	384		12.6		384		12.6		384		12.6		384		0	0	0	1	1	1	1	290
369	Gaborone	Within	1	1	1	Formula feeding only	0	Missing/Unknown	On HAART prior to delivery	1.279999998	30	1.77	30	450.74	4.5074	0	0	-5.111604532	Placebo	0	0	0			0	0	34		1.1		34		1.1		34		1.1		34		0	0	0	1	1	1	1	-57
370	Gaborone	Within	1	1	1	Breastfeeding only	1	<=40	On HAART prior to delivery	2.809999995	29	3.989999995	33	653.85	6.5385	0	1	-1.160703198	Placebo	0	0	0			0	0	382		12.6		382		12.6		382		12.6		382		0	0	0	1	1	1	1	288
371	Molepolole	Within	1	1	1	Formula feeding only	0	Missing/Unknown	On HAART prior to delivery	3	15	3.269999996	26	435	4.35	0	1	-0.518680174	Placebo	0	0	0			0	0	310		10.2		310		10.2		310		10.2		310		0	0	0	1	1	1	1	202
372	Gaborone	Within	1	1	1	Breastfeeding only	1	Missing/Unknown	On HAART prior to delivery	3.189999998	17	4.239999995	20	151	1.51	1	1	-0.325071998	CTX	0	0	0			0	0	178		5.9		178		5.9		178		5.9		178		0	0	0	1	1	1	1	72
373	Gaborone	Within	1	1	1	Formula feeding only	0	<=40	On HAART prior to delivery	3.489999995	17	3.799999997	37	847.59	8.4759	1	1	0.549511542	CTX	0	0	0			0	0	394		13		394		13		394		13		394		0	0	0	1	1	1	1	287
374	Gaborone	Within	1	1	1	Formula feeding only	0	Missing/Unknown	On HAART prior to delivery	3.069999993	34	3.799999997	21	556.4	5.564	0	1	-0.359776172	CTX	0	0	0			0	0	241		7.9		241		7.9		241		7.9		241		0	0	0	1	1	1	1	152
375	Molepolole	Prior to	0	0	0	Breastfeeding only	1	>40	On HAART prior to delivery	2.399999999	31	4	32	626.73	6.2673	1	0	-1.986002996	Placebo	0	0	0			0	0	381		12.5		381		12.5		64	155	2.1	5.1	64	155	0	0	0	1	1	1	1	289
376	Molepolole	Within	1	1	1	Formula feeding only	0	<=40	On HAART prior to delivery	2.979999997	32	3.979999997	31	524.72	5.2472	1	1	-0.56450222	CTX	0	0	0			0	0	379		12.5		379		12.5		379		12.5		379		0	0	0	1	1	1	1	287
377	Gaborone	Within	1	1	1	Formula feeding only	0	Missing/Unknown	On HAART prior to delivery	2.989999995	18	3.399999999	37	111.85	1.1185	1	1	-0.541567486	Placebo	0	0	0			0	0	47		1.5		47		1.5		47		1.5		47		0	0	0	1	1	1	1	-56
378	Gaborone	Within	1	1	1	Formula feeding only	0	<=40	On HAART prior to delivery	2.589999996	29	3.899999999	34	930.5	9.305	1	1	-1.498963585	CTX	0	0	0			0	0	382		12.6		382		12.6		382		12.6		382		0	0	0	1	1	1	1	288
379	Gaborone	Within	1	1	1	Breastfeeding only	1	<=40	On HAART prior to delivery	2.669999994	16	3.119999997	28	550.31	5.5031	1	1	-1.300516923	Placebo	0	0	0			0	0	169		5.6		169		5.6		169		5.6		169		0	0	0	1	1	1	1	62
381	Molepolole	Within	1	1	1	Formula feeding only	0	Missing/Unknown	On HAART prior to delivery	3.099999994	16	3.509999998	21	616.55	6.1655	1	1	-0.292361139	Placebo	0	0	0			0	0	395		13		395		13		395		13		395		0	0	0	1	1	1	1	287
382	Gaborone	Within	0	0	0	Formula feeding only	0	Missing/Unknown	On HAART prior to delivery	2.549999997	15	2.899999999	31	189.69	1.8969	1	1	-1.775851555	Placebo	0	0	0			0	0	0		0		0		0		0		0		0		0	0	0	0	0	0	0	-109
383	Molepolole	Within	1	1	1	Formula feeding only	0	Missing/Unknown	On HAART prior to delivery	2.959999993	16	3.5	32	544.17	5.4417	1	1	-0.610515057	Placebo	1	1	0			1	0	171	256	5.6	8.4	324		10.7		171	256	5.6	8.4	171	256	1	0	1	1	1	1	1	64	149
384	Gaborone	Within	1	1	1	Formula feeding only	0	Missing/Unknown	On HAART prior to delivery	2.599999994	32	3.709999993	22	631	6.31	0	1	-1.473952105	CTX	0	0	0			0	0	335		11		335		11		335		11		335		0	0	0	1	1	1	1	244
385	Molepolole	Within	1	1	1	Formula feeding only	0	Missing/Unknown	On HAART prior to delivery	3.459999993	33	5.399999991	36	580	5.8	1	1	0.229958236	CTX	0	0	0			0	0	61		2		61		2		61		2		61		0	0	0	1	1	1	1	-30
386	Gaborone	Prior to	0	0	0	Formula feeding only	0	<=40	On HAART prior to delivery	2.849999994	33	3.839999996	23	321	3.21	1	1	-0.86709137	Placebo	0	0	0			0	0	93		3.1		93		3.1		93		3.1		93		0	0	0	1	1	1	1	3
387	Molepolole	Within	1	1	1	Formula feeding only	0	<=40	On HAART prior to delivery	3.239999995	16	3.599999994	22	682.44	6.8244	1	1	-0.220041582	CTX	0	0	0			0	0	395		13		395		13		395		13		395		0	0	0	1	1	1	1	288
388	Molepolole	Within	1	1	1	Formula feeding only	0	>40	On HAART prior to delivery	2.189999998	15	2.799999997	34	912.22	9.1222	1	0	-2.552949876	CTX	0	0	0			0	0	51		1.7		51		1.7		51		1.7		51		0	0	0	1	1	1	1	-58
389	Gaborone	Within	1	1	1	Formula feeding only	0	Missing/Unknown	No documented HAART during pregnancy	2.529999994	32	3.259999998	20	276	2.76	1	1	-1.824832871	Placebo	0	0	0			0	0	68		2.2		68		2.2		68		2.2		68		0	0	0	1	1	1	1	-23
390	Molepolole	Within	1	1	1	Breastfeeding only	1	>40	No documented HAART during pregnancy	2.659999996	28	4	25	849.4	8.494	1	1	-1.325119617	Placebo	0	0	0			0	0	383		12.6		383		12.6		383		12.6		383		0	0	0	1	1	1	1	288
391	Gaborone	Within	1	1	1	Formula feeding only	0	Missing/Unknown	On HAART prior to delivery	2.529999994	15	3.359999999	39	370.13	3.7013	1	1	-1.824832871	CTX	0	0	0			0	0	396		13		396		13		396		13		396		0	0	0	1	1	1	1	287
392	Gaborone	Within	1	1	1	Formula feeding only	0	Missing/Unknown	On HAART prior to delivery	2.849999994	14	3.099999994	27	314.23	3.1423	1	1	-1.069400683	Placebo	0	0	0			0	0	397		13.1		397		13.1		397		13.1		397		0	0	0	1	1	1	1	290
393	Gaborone	Within	1	1	1	Breastfeeding only	1	Missing/Unknown	On HAART prior to delivery	3.559999995	28	4.399999991	37	1044.06	10.4406	1	1	0.428350463	Placebo	0	0	0			0	0	343		11.3		343		11.3		343		11.3		343		0	0	0	1	1	1	1	247
394	Gaborone	Within	1	1	1	Formula feeding only	0	>40	Not on HAART prior to delivery	3.439999998	34	4.699999988	18	187.53	1.8753	1	1	0.444949244	CTX	0	0	0			0	0	377		12.4		377		12.4		377		12.4		377		0	0	0	1	1	1	1	290
395	Gaborone	Within	1	1	1	Formula feeding only	0	<=40	On HAART prior to delivery	3.189999998	30	4.509999991	25	533.9	5.339	1	1	-0.325071998	Placebo	0	0	0			0	0	381		12.5		381		12.5		381		12.5		381		0	0	0	1	1	1	1	287
396	Gaborone	Within	1	1	1	Formula feeding only	0	>40	On HAART prior to delivery	2.919999994	14	3.229999997	28	464.43	4.6443	1	1	-0.703121488	CTX	0	0	0			0	0	172		5.7		172		5.7		172		5.7		172		0	0	0	1	1	1	1	62
398	Gaborone	Within	1	1	1	Breastfeeding only	1	Missing/Unknown	On HAART prior to delivery	2.599999994	15	3	21	302	3.02	1	1	-1.654483196	Placebo	0	0	0			0	0	359		11.8		359		11.8		359		11.8		359		0	0	0	1	1	1	1	251
399	Molepolole	Within	0	0	0	Formula feeding only	0	Missing/Unknown	On HAART prior to delivery	2.799999997	17	2.75	24	481	4.81	1	1	-0.985745204	CTX	1	1	0			0	1	1	1	0	0	1	1	0	0	1		0		1	1	1	0	1	1	1	1	1	-51
400	Gaborone	Within	1	1	1	Breastfeeding only	1	Missing/Unknown	On HAART prior to delivery	2.799999997	18	3.399999999	42	423.78	4.2378	1	1	-1.183660923	Placebo	0	0	0			0	0	393		12.9		393		12.9		393		12.9		393		0	0	0	1	1	1	1	287
401	Gaborone	Within	1	1	1	Formula feeding only	0	>40	No documented HAART during pregnancy	3.069999993	32	4.819999993	23	538	5.38		1	-0.581596717	CTX	0	0	0			0	0	379		12.5		379		12.5		379		12.5		379		0	0	0	1	1	1	1	290
402	Gaborone	Within	0	0	0	Formula feeding only	0	<=40	On HAART prior to delivery	2.359999999	17	2.639999993	27	353.39	3.5339	1	0	-2.091552926	CTX	0	0	0			0	0	0		0		0		0		0		0		0		0	0	0	0	0	0	0	-106
403	Gaborone	Within	1	1	1	Formula feeding only	0	Missing/Unknown	On HAART prior to delivery	4.039999992	17	4.299999997	30	613.89	6.1389	1	1	1.333262914	Placebo	0	0	0			0	0	77		2.5		77		2.5		77		2.5		77		0	0	0	1	1	1	1	-27
404	Gaborone	Within	1	1	1	Formula feeding only	0	Missing/Unknown	On HAART prior to delivery	2.359999999	29	3.779999994	33	722.54	7.2254	0	0	-2.251731133	CTX	0	0	0			0	0	157		5.2		157		5.2		157		5.2		157		0	0	0	1	1	1	1	62
405	Gaborone	Within	1	1	1	Formula feeding only	0	Missing/Unknown	On HAART prior to delivery	2.239999995	14	3.029999994	35	583.68	5.8368	1	0	-2.415009951	CTX	0	0	0			0	0	397		13.1		397		13.1		397		13.1		397		0	0	0	1	1	1	1	287
406	Gaborone	Within	1	1	1	Formula feeding only	0	Missing/Unknown	On HAART prior to delivery	2.739999995	15	2.93	34	658.73	6.5873	1	1	-1.32254124	CTX	0	0	0			0	0	50		1.6		50		1.6		50		1.6		50		0	0	0	1	1	1	1	-58
407	Gaborone	Prior to	0	0	0	Formula feeding only	0	<=40	On HAART prior to delivery	2.989999995	30	5.399999991	28	659.56	6.5956	1	1	-0.756262298	CTX	0	0	0			0	0	382		12.6		382		12.6		382		12.6		382		0	0	0	1	1	1	1	289
408	Gaborone	Prior to	1	1	1	Formula feeding only	0	>40	On HAART prior to delivery	3.469999999	28	4.219999999	29	873	8.73	1	1	0.507798637	CTX	1	1	0			1	0	95	95	3.1	3.1	383		12.6		95	95	3.1	3.1	95	95	1	0	1	1	1	1	1	0	0
409	Molepolole	Within	1	1	1	Formula feeding only	0	<=40	On HAART prior to delivery	3	34	4	35	763	7.63	1	1	-0.518680174	CTX	1	1	0			0	1	316	316	10.4	10.4	316	316	10.4	10.4	316		10.4		316	316	1	0	1	1	1	1	1	227	227
410	Gaborone	Within	1	1	1	Formula feeding only	0	<=40	On HAART prior to delivery	3.469999999	18	4	41	269.64	2.6964	1	1	0.507798637	Placebo	0	0	0			0	0	47		1.5		47		1.5		47		1.5		47		0	0	0	1	1	1	1	-58
411	Molepolole	Within	1	1	1	Formula feeding only	0	Missing/Unknown	On HAART prior to delivery	3	30	3.5	25	973.54	9.7354	1	1	-0.734263925	Placebo	1	1	0			1	0	64	156	2.1	5.1	381		12.5		64	156	2.1	5.1	64	156	1	0	1	1	1	1	1	290
412	Gaborone	Within	1	1	1	Formula feeding only	0	<=40	Not on HAART prior to delivery	4.099999994	28	4.989999995	28	259.61	2.5961	1	1	1.441355033	Placebo	1	1	0			1	0	40	40	1.3	1.3	383		12.6		40	40	1.3	1.3	40	40	1	0	1	1	1	1	1	287
413	Gaborone	Within	1	1	1	Formula feeding only	0	Missing/Unknown	On HAART prior to delivery	3.099999994	15	3.519999996	33	738.81	7.3881	1	1	-0.292361139	CTX	0	0	0			0	0	284		9.3		284		9.3		284		9.3		284		0	0	0	1	1	1	1	176
414	Gaborone	Within	1	1	1	Formula feeding only	0	Missing/Unknown	On HAART prior to delivery	2.709999993	16	3	40	446.87	4.4687	1	1	-1.392725027	CTX	0	0	0			0	0	168		5.5		168		5.5		168		5.5		168		0	0	0	1	1	1	1	63
415	Gaborone	Within	1	1	1	Formula feeding only	0	<=40	On HAART prior to delivery	3.759999998	29	4.599999994	40	349	3.49	1	1	1.098708977	Placebo	0	0	0			0	0	382		12.6		382		12.6		382		12.6		382		0	0	0	1	1	1	1	287
418	Gaborone	Within	1	1	1	Formula feeding only	0	Missing/Unknown	On HAART prior to delivery	2.619999997	17	3.099999994	35	651	6.51	1	1	-1.606361534	CTX	0	0	0			0	0	263		8.7		263		8.7		263		8.7		263		0	0	0	1	1	1	1	157
419	Gaborone	Within	1	1	1	Formula feeding only	0	Missing/Unknown	On HAART prior to delivery	3.099999994	32	3.789999999	33			1	1	-0.5168618	CTX	0	0	0			0	0	247		8.1		247		8.1		247		8.1		247		0	0	0	1	1	1	1	155
420	Gaborone	Within	1	1	1	Formula feeding only	0	Missing/Unknown	On HAART prior to delivery	2.479999997	29	3.419999994	31	574	5.74	0	0	-1.948399623	CTX	0	0	0			0	0	59		1.9		59		1.9		59		1.9		59		0	0	0	1	1	1	1	-33
421	Gaborone	Within	1	1	1	Formula feeding only	0	<=40	On HAART prior to delivery	3.129999995	17	4.099999994	28	453.33	4.5333	1	1	-0.22534881	CTX	0	0	0			0	0	77		2.5		77		2.5		77		2.5		77		0	0	0	1	1	1	1	-29
422	Molepolole	Prior to	0	0	0	Formula feeding only	0	>40	On HAART prior to delivery	2.639999993	29	3.699999996	31	471.45	4.7145	0	1	-1.374497358	Placebo	0	0	0			0	0	383		12.6		383		12.6		65	155	2.1	5.1	65	155	0	0	0	1	1	1	1	289
423	Gaborone	Within	1	1	1	Formula feeding only	0	>40	Not on HAART prior to delivery	3.109999999	29	4	31	574.1	5.741	1	1	-0.269979251	Placebo	0	0	0			0	0	382		12.6		382		12.6		382		12.6		382		0	0	0	1	1	1	1	288
424	Molepolole	Within	1	1	1	Breastfeeding only	1	<=40	On HAART prior to delivery	2.699999996	29	3.699999996	26	698.71	6.9871	1	1	-1.227049338	CTX	0	0	0			0	0	382		12.6		382		12.6		382		12.6		382		0	0	0	1	1	1	1	287
425	Molepolole	Within	1	1	1	Formula feeding only	0	Missing/Unknown	On HAART prior to delivery	3.089999996	21	3.699999996	21	798	7.98	1	1	-0.538394585	Placebo	0	0	0			0	0	350		11.5		350		11.5		350		11.5		350		0	0	0	1	1	1	1	248
428	Gaborone	Within	1	1	1	Breastfeeding only	1	<=40	On HAART prior to delivery	3.219999999	29	3.859999999	31	465.32	4.6532	1	1	-0.261926186	CTX	0	0	0			0	0	382		12.6		382		12.6		382		12.6		382		0	0	0	1	1	1	1	287
429	Molepolole	Within	1	1	1	Formula feeding only	0	Missing/Unknown	On HAART prior to delivery	3.5	14	3.5	26	623	6.23	1	1	0.309757603	Placebo	0	0	0			0	0	397		13.1		397		13.1		397		13.1		397		0	0	0	1	1	1	1	288
430	Molepolole	Within	1	1	1	Breastfeeding only	1	Missing/Unknown	On HAART prior to delivery	3.459999993	18	4.099999994	23	950.37	9.5037	1	1	0.48688634	CTX	0	0	0			0	0	74		2.4		74		2.4		74		2.4		74		0	0	0	1	1	1	1	-31
431	Gaborone	Prior to	0	0	0	Formula feeding only	0	>40	On HAART prior to delivery	3.5	30	4.779999986	38	648.25	6.4825	1	1	0.570312526	Placebo	0	0	0			0	0	382		12.6		382		12.6		382		12.6		382		0	0	0	1	1	1	1	289
433	Molepolole	Within	0	0	0	Formula feeding only	0	>40	Not on HAART prior to delivery	2.319999993	28	3.5	33	460	4.6		0	-2.198216336	CTX	1	0	1		1	0	0	3	3	0.1	0.1	0		0		0		0		0		0	1	1	1	0	0	0	-95
434	Gaborone	Within	1	0	1	Formula feeding only	0	<=40	On HAART prior to delivery	2.469999999	31	3.139999993	35	309.46	3.0946	1	0	-1.973307234	CTX	0	0	0			0	0	380		12.5		380		12.5		380		12.5		380		0	0	0	1	1	1	1	287
435	Molepolole	Within	1	1	1	Breastfeeding only	1	Missing/Unknown	On HAART prior to delivery	2.819999993	29	4.899999991	23	853.46	8.5346	0	1	-0.938127508	Placebo	0	0	0			0	0	329		10.8		329		10.8		329		10.8		329		0	0	0	1	1	1	1	237
437	Gaborone	Within	1	1	1	Formula feeding only	0	Missing/Unknown	On HAART prior to delivery	3.159999996	20	4	37	507.82	5.0782	1	1	-0.388605778	Placebo	0	0	0			0	0	46		1.5		46		1.5		46		1.5		46		0	0	0	1	1	1	1	-57
438	Molepolole	Within	1	1	1	Formula feeding only	0	Missing/Unknown	On HAART prior to delivery	2.799999997	14	3	26	428.54	4.2854	1	1	-0.985745204	Placebo	0	0	0			0	0	346		11.4		346		11.4		346		11.4		346		0	0	0	1	1	1	1	237
439	Molepolole	Within	1	1	1	Breastfeeding only	1	<=40	On HAART prior to delivery	3.5	16	3.519999996	32	391	3.91	1	1	0.309757603	CTX	0	0	0			0	0	263		8.7		263		8.7		263		8.7		263		0	0	0	1	1	1	1	156
440	Gaborone	Within	1	1	1	Breastfeeding only	1	>40	Not on HAART prior to delivery	3.279999994	30	4.299999997	28	402.3	4.023	1	1	-0.136774823	CTX	0	0	0			0	0	381		12.5		381		12.5		381		12.5		381		0	0	0	1	1	1	1	288
441	Gaborone	Within	1	1	1	Breastfeeding only	1	<=40	On HAART prior to delivery	3.149999999	14	3.689999998	30	472	4.72	1	1	-0.180894559	CTX	0	0	0			0	0	397		13.1		397		13.1		397		13.1		397		0	0	0	1	1	1	1	287
442	Gaborone	Within	1	1	1	Formula feeding only	0	Missing/Unknown	On HAART prior to delivery	3.069999993	28	4.299999997	21	307.39	3.0739	0	1	-0.581596717	CTX	0	0	0			0	0	383		12.6		383		12.6		383		12.6		383		0	0	0	1	1	1	1	290
443	Gaborone	Within	1	1	1	Formula feeding only	0	Missing/Unknown	On HAART prior to delivery	2.639999993	28	3.359999999	40	208	2.08	0	1	-1.558478548	CTX	0	0	0			0	0	383		12.6		383		12.6		383		12.6		383		1	0	1	1	1	1	1	290
444	Gaborone	Prior to	0	0	0	Formula feeding only	0	>40	On HAART prior to delivery	3.119999997	31	4.019999996	39	801.64	8.0164	1	1	-0.24764189	Placebo	0	0	0			0	0	381		12.5		381		12.5		326	326	10.7	10.7	326	326	1	0	1	1	1	1	1	289
445	Gaborone	Within	0	1	1	Breastfeeding only	1	>40	On HAART prior to delivery	3.489999995	28	4.099999994	27	219.27	2.1927	1	1	0.549511542	Placebo	0	0	0			0	0	383		12.6		383		12.6		383		12.6		383		0	0	0	1	1	1	1	290
446	Gaborone	Within	1	1	1	Breastfeeding only	1	Missing/Unknown	On HAART prior to delivery	2.289999999	20	2.5	29	259.93	2.5993	1	0	-2.4333378	Placebo	0	0	0			0	0	246		8.1		246		8.1		246		8.1		246		0	0	0	1	1	1	1	142
447	Molepolole	Within	1	1	1	Breastfeeding only	1	<=40	On HAART prior to delivery	3.519999996	28	4.209999993	38	730.18	7.3018	1	1	0.611804347	CTX	0	0	0			0	0	383		12.6		383		12.6		383		12.6		383		0	0	0	1	1	1	1	290
448	Gaborone	Within	1	1	1	Formula feeding only	0	Missing/Unknown	On HAART prior to delivery	3.799999997	14	4.069999993	26	702.97	7.0297	1	1	1.177971607	CTX	0	0	0			0	0	196		6.4		196		6.4		196		6.4		196		0	0	0	1	1	1	1	87
449	Molepolole	Within	1	0	1	Formula feeding only	0	>40	On HAART prior to delivery	3.099999994	14	3.599999994	30	361.35	3.6135	1	1	-0.292361139	CTX	0	0	0			0	0	397		13.1		397		13.1		397		13.1		397		0	0	0	1	1	1	1	288
450	Gaborone	Prior to	0	0	0	Formula feeding only	0	<=40	On HAART prior to delivery	3.039999999	28	3.769999996	41	815.7	8.157	1	1	-0.427600283	Placebo	0	0	0			0	0	383		12.6		383		12.6		383		12.6		383		0	0	0	1	1	1	1	288
451	Molepolole	Within	1	1	1	Formula feeding only	0	Missing/Unknown	On HAART prior to delivery	3.399999999	21	3.5	30	300.54	3.0054	1	1	0.109124701	CTX	0	0	0			0	0	172		5.7		172		5.7		172		5.7		172		0	0	0	1	1	1	1	70
453	Gaborone	Within	1	1	1	Formula feeding only	0	Missing/Unknown	On HAART prior to delivery	3.43	22	4	21	585.63	5.8563	1	1	0.16971356	Placebo	0	0	0			0	0	44		1.4		44		1.4		44		1.4		44		0	0	0	1	1	1	1	-55
454	Gaborone	Prior to	0	0	0	Breastfeeding only	1	<=40	On HAART prior to delivery	2.649999999	29	3.399999999	31	686.32	6.8632	1	1	-1.349779639	CTX	0	0	0			0	0	382		12.6		382		12.6		382		12.6		382		0	0	0	1	1	1	1	288
455	Gaborone	Within	1	1	1	Formula feeding only	0	Missing/Unknown	On HAART prior to delivery	2.399999999	33	3	27	721	7.21	0	0	-2.149527042	Placebo	0	0	0			0	0	378		12.4		378		12.4		378		12.4		378		0	0	0	1	1	1	1	288
457	Gaborone	Within	1	1	1	Formula feeding only	0	<=40	On HAART prior to delivery	3.959999993	30	4.559999988	33	536.49	5.3649	0	1	1.187501201	CTX	0	0	0			0	0	381		12.5		381		12.5		381		12.5		381		0	0	0	1	1	1	1	287
458	Gaborone	Prior to	0	0	0	Formula feeding only	0	<=40	No documented HAART during pregnancy	1.879999999	29	2.559999995	26	665.29	6.6529	0	0	-3.528510359	CTX	0	0	0			0	0	383		12.6		383		12.6		383		12.6		383		0	0	0	1	1	1	1	289
459	Gaborone	Within	1	1	1	Formula feeding only	0	<=40	On HAART prior to delivery	2.599999994	23	3.139999993	38	463.51	4.6351	1	1	-1.654483196	Placebo	0	0	0			0	0	388		12.8		388		12.8		388		12.8		388		0	0	0	1	1	1	1	288
460	Molepolole	Within	1	1	1	Formula feeding only	0	Missing/Unknown	On HAART prior to delivery	4	29	5.5	36	1092	10.92	1	1	1.260619412	CTX	0	0	0			0	0	161		5.3		161		5.3		161		5.3		161		0	0	0	1	1	1	1	67
461	Gaborone	Prior to	0	0	0	Formula feeding only	0	>40	Not on HAART prior to delivery	2.659999996	33	3.879999995	21	552.72	5.5272	0	1	-1.325119617	CTX	0	0	0			0	0	379		12.5		379		12.5		379		12.5		379		0	0	0	1	1	1	1	290
463	Gaborone	Prior to	0	0	0	Breastfeeding only	1	>40	Not on HAART prior to delivery	3.569999993	30	4.219999999	31	617.73	6.1773	1	1	0.714899396	CTX	0	0	0			0	0	382		12.6		382		12.6		382		12.6		382		0	0	0	1	1	1	1	290
464	Gaborone	Within	1	1	1	Breastfeeding only	1	Missing/Unknown	On HAART prior to delivery	2.629999995	16	3.119999997	31	525.93	5.2593	1	1	-1.399273092	Placebo	0	0	0			0	0	395		13		395		13		395		13		395		0	0	0	1	1	1	1	290
466	Molepolole	Within	1	1	1	Breastfeeding only	1	Missing/Unknown	On HAART prior to delivery	3	14	3.599999994	29	374.85	3.7485	1	1	-0.518680174	Placebo	0	0	0			0	0	232		7.6		232		7.6		232		7.6		232		0	0	0	1	1	1	1	123
467	Gaborone	Within	1	1	1	Formula feeding only	0	>40	On HAART prior to delivery	3.18	29	4	31	707.41	7.0741	1	1	-0.346206514	Placebo	0	0	0			0	0	382		12.6		382		12.6		382		12.6		382		0	0	0	1	1	1	1	288
468	Gaborone	Within	1	1	1	Formula feeding only	0	>40	On HAART prior to delivery	2.799999997	28	3.759999998	26	484.89	4.8489	0	1	-0.985745204	Placebo	0	0	0			0	0	383		12.6		383		12.6		383		12.6		383		0	0	0	1	1	1	1	288
469	Gaborone	Within	1	1	1	Breastfeeding only	1	Missing/Unknown	On HAART prior to delivery	2.069999993	16	2.25	22	786.01	7.8601	1	0	-2.892161464	Placebo	0	0	0			0	0	395		13		395		13		395		13		395		0	0	0	1	1	1	1	290
470	Gaborone	Within	1	1	1	Formula feeding only	0	Missing/Unknown	On HAART prior to delivery	3.019999996	14	3.239999995	27	690.88	6.9088	1	1	-0.473046879	CTX	0	0	0			0	0	397		13.1		397		13.1		397		13.1		397		0	0	0	1	1	1	1	288
471	Gaborone	Within	1	1	1	Formula feeding only	0	Missing/Unknown	On HAART prior to delivery	3.009999998	29	3.799999997	33	490.71	4.9071	0	1	-0.495840062	CTX	0	0	0			0	0	382		12.6		382		12.6		382		12.6		382		0	0	0	1	1	1	1	288
472	Gaborone	Prior to	0	0	0	Formula feeding only	0	>40	No documented HAART during pregnancy	3.25	28	4.539999992	24	611.22	6.1122	1	1	-0.199162391	Placebo	0	0	0			0	0	384		12.6		384		12.6		384		12.6		384		0	0	0	1	1	1	1	290
473	Molepolole	Within	1	1	1	Formula feeding only	0	>40	On HAART prior to delivery	3.289999999	28	3.5	23	252.35	2.5235	1	1	-0.11606157	Placebo	0	0	0			0	0	383		12.6		383		12.6		383		12.6		383		0	0	0	1	1	1	1	288
474	Gaborone	Prior to	0	0	0	Formula feeding only	0	<=40	On HAART prior to delivery	3.619999997	29	4.519999996	28	311	3.11	0	1	0.545648585	Placebo	0	0	0			0	0	383		12.6		383		12.6		383		12.6		383		0	0	0	1	1	1	1	289
475	Molepolole	Within	1	1	1	Formula feeding only	0	<=40	On HAART prior to delivery	3.259999998	30	4.009999991	33	576.82	5.7682	1	1	0.060533395	Placebo	0	0	0			0	0	381		12.5		381		12.5		381		12.5		381		0	0	0	1	1	1	1	290
476	Molepolole	Within	1	1	1	Formula feeding only	0	<=40	On HAART prior to delivery	3.789999999	30	4.849999994	26	328.75	3.2875	1	1	0.871264421	CTX	0	0	0			0	0	381		12.5		381		12.5		381		12.5		381		0	0	0	1	1	1	1	288
477	Gaborone	Within	1	1	1	Formula feeding only	0	>40	Not on HAART prior to delivery	2.329999998	28	3.609999999	25	523.75	5.2375	0	0	-2.329127005	CTX	0	0	0			0	0	383		12.6		383		12.6		383		12.6		383		0	0	0	1	1	1	1	290
479	Gaborone	Within	1	1	1	Formula feeding only	0	Missing/Unknown	On HAART prior to delivery	3.199999996	32	3.699999996	30	384.11	3.8411	1	1	-0.070518071	Placebo	1	1	0			0	1	125	125	4.1	4.1	125	125	4.1	4.1	125		4.1		125	125	1	0	1	1	1	1	1	33	33
480	Molepolole	Within	1	1	1	Formula feeding only	0	<=40	On HAART prior to delivery	3.199999996	15	3.849999994	26	1062.04	10.6204	1	1	-0.303980589	Placebo	0	0	0			0	0	396		13		396		13		396		13		396		0	0	0	1	1	1	1	287
481	Molepolole	Within	1	1	1	Breastfeeding only	1	Missing/Unknown	On HAART prior to delivery	2.599999994	15	2.889999993	28	839.74	8.3974	1	1	-1.473952105	Placebo	0	0	0			0	0	316		10.4		316		10.4		316		10.4		316		0	0	0	1	1	1	1	208
482	Gaborone	Within	1	1	1	Breastfeeding only	1	<=40	On HAART prior to delivery	2.839999996	17	2.979999997	30	671.89	6.7189	1	1	-0.890718417	CTX	0	0	0			0	0	394		13		394		13		394		13		394		0	0	0	1	1	1	1	290
483	Gaborone	Within	1	1	1	Breastfeeding only	1	>40	On HAART prior to delivery	3.759999998	29	4.199999988	25	481.32	4.8132	1	1	1.098708977	CTX	0	0	0			0	0	60		2		60		2		60		2		60		0	0	0	1	1	1	1	-34
485	Gaborone	Within	1	0	1	Formula feeding only	0	Missing/Unknown	On HAART prior to delivery	2.399999999	17	2.75	36	581.57	5.8157	1	0	-1.986002996	Placebo	0	0	0			0	0	394		13		394		13		394		13		394		0	0	0	1	1	1	1	288
486	Gaborone	Within	1	1	1	Formula feeding only	0	Missing/Unknown	On HAART prior to delivery	2.93	15	3.339999996	29	460.74	4.6074	1	1	-0.679896604	CTX	0	0	0			0	0	169		5.6		169		5.6		169		5.6		169		0	0	0	1	1	1	1	63
487	Gaborone	Within	1	1	1	Formula feeding only	0	<=40	On HAART prior to delivery	2.93	29	3.739999995	43	389.51	3.8951	1	1	-0.889269235	CTX	0	0	0			0	0	382		12.6		382		12.6		382		12.6		382		0	0	0	1	1	1	1	287
488	Gaborone	Prior to	1	0	1	Formula feeding only	0	<=40	On HAART prior to delivery	3.039999999	29	4.25	30	525.32	5.2532	1	1	-0.427600283	Placebo	0	0	0			0	0	382		12.6		382		12.6		127	127	4.2	4.2	127	127	1	0	1	1	1	1	1	288
489	Gaborone	Within	1	1	1	Breastfeeding only	1	Missing/Unknown	On HAART prior to delivery	3.289999999	16	3.599999994	20	332.39	3.3239	1	1	0.125499543	CTX	0	0	0			0	0	178		5.9		178		5.9		178		5.9		178		0	0	0	1	1	1	1	73
490	Molepolole	Within	1	1	1	Formula feeding only	0	Missing/Unknown	On HAART prior to delivery	2.699999996	29	3.899999999	35	314.85	3.1485	1	1	-1.416232016	Placebo	0	0	0			0	0	189		6.2		189		6.2		189		6.2		189		0	0	0	1	1	1	1	95
492	Molepolole	Within	1	1	1	Formula feeding only	0	<=40	On HAART prior to delivery	3.139999993	18	3.599999994	21	533.18	5.3318	1	1	-0.43118018	Placebo	0	0	0			0	0	393		12.9		393		12.9		393		12.9		393		0	0	0	1	1	1	1	288
493	Gaborone	Prior to	0	0	0	Formula feeding only	0	>40	Not on HAART prior to delivery	3.069999993	30	3.919999994	29	286.21	2.8621	1	1	-0.581596717	CTX	0	0	0			0	0	382		12.6		382		12.6		382		12.6		382		0	0	0	1	1	1	1	289
494	Gaborone	Within	1	1	1	Formula feeding only	0	Missing/Unknown	On HAART prior to delivery	2.969999999	15	2.959999993	25	206	2.06	0	1	-0.80040319	Placebo	0	0	0			0	0	79		2.6		79		2.6		79		2.6		79		0	0	0	1	1	1	1	-28
495	Molepolole	Within	1	1	1	Formula feeding only	0	<=40	On HAART prior to delivery	2.919999994	30	3.599999994	37	332.97	3.3297	1	1	-0.703121488	Placebo	1	1	1	1		1	0	37	64	1.2	2.1	66		2.2		37	64	1.2	2.1	37	64	1	1	1	1	1	1	1	-25
496	Gaborone	Within	1	1	1	Formula feeding only	0	Missing/Unknown	On HAART prior to delivery	3.5	18	3.639999993	40	1050.97	10.5097	1	1	0.309757603	CTX	0	0	0			0	0	393		12.9		393		12.9		393		12.9		393		0	0	0	1	1	1	1	287
497	Gaborone	Within	1	1	1	Formula feeding only	0	<=40	On HAART prior to delivery	3.059999995	14	3.199999996	35	430	4.3	1	1	-0.603266537	CTX	0	0	0			0	0	397		13.1		397		13.1		397		13.1		397		0	0	0	1	1	1	1	288
498	Gaborone	Within	1	1	1	Formula feeding only	0	<=40	On HAART prior to delivery	3.519999996	28	4.439999998	33	515.39	5.1539	1	1	0.349434653	CTX	0	0	0			0	0	166		5.5		166		5.5		166		5.5		166		0	0	0	1	1	1	1	70
499	Gaborone	Prior to	0	0	0	Formula feeding only	0	>40	Not on HAART prior to delivery	2.899999999	29	3.879999995	23	590.99	5.9099		1	-0.749719378	Placebo	0	0	0			0	0	383		12.6		383		12.6		383		12.6		383		0	0	0	1	1	1	1	288
500	Gaborone	Within	1	1	1	Formula feeding only	0	<=40	On HAART prior to delivery	2.629999995	19	2.899999999	18	501.99	5.0199	1	1	-1.399273092	Placebo	0	0	0			0	0	79		2.6		79		2.6		79		2.6		79		0	0	0	1	1	1	1	-26
501	Molepolole	Within	1	1	1	Breastfeeding only	1	Missing/Unknown	On HAART prior to delivery	3.5	20	3.279999994	43	458.19	4.5819	1	1	0.570312526	CTX	0	0	0			0	0	164		5.4		164		5.4		164		5.4		164		0	0	0	1	1	1	1	60
502	Gaborone	Within	1	1	1	Formula feeding only	0	Missing/Unknown	On HAART prior to delivery	3.469999999	18	4	26			1	1	0.24996418	CTX	0	0	0			0	0	180		5.9		180		5.9		180		5.9		180		0	0	0	1	1	1	1	75
503	Gaborone	Within	1	1	1	Formula feeding only	0	Missing/Unknown	On HAART prior to delivery	3.269999996	17	3.699999996	27	521.88	5.2188	1	1	0.082229743	Placebo	0	0	0			0	0	317		10.4		317		10.4		317		10.4		317		0	0	0	1	1	1	1	210
504	Gaborone	Within	1	1	1	Formula feeding only	0	Missing/Unknown	On HAART prior to delivery	3.049999997	18	3.5	37	795.68	7.9568	1	1	-0.62498253	Placebo	0	0	0			0	0	125		4.1		125		4.1		125		4.1		125		0	0	0	1	1	1	1	20
506	Molepolole	Within	1	1	1	Formula feeding only	0	<=40	On HAART prior to delivery	3.049999997	14	3.5	33	526.68	5.2668	1	1	-0.62498253	CTX	1	1	0			1	0	134	134	4.4	4.4	349		11.5		134	134	4.4	4.4	134	134	1	0	1	1	1	1	1	24	24
507	Molepolole	Within	1	1	1	Formula feeding only	0	Missing/Unknown	No documented HAART during pregnancy	3.149999999	16	3.459999993	31	963	9.63	1	1	-0.409870964	CTX	1	0	1		1	0	0	114	114	3.8	3.8	113	113	3.7	3.7	113		3.7		113	113	0	1	1	1	1	1	1	7	7
508	Gaborone	Within	1	1	1	Formula feeding only	0	Missing/Unknown	On HAART prior to delivery	3.039999999	15	3.169999994	31	260	2.6	0	1	-0.427600283	CTX	0	0	0			0	0	280		9.2		280		9.2		280		9.2		280		0	0	0	1	1	1	1	172
509	Gaborone	Within	1	1	1	Formula feeding only	0	Missing/Unknown	On HAART prior to delivery	3.199999996	14	3.379999995	30	408.21	4.0821	1	1	-0.070518071	CTX	0	0	0			0	0	168		5.5		168		5.5		168		5.5		168		0	0	0	1	1	1	1	58
510	Gaborone	Within	1	1	1	Formula feeding only	0	Missing/Unknown	On HAART prior to delivery	2.869999997	14	3.299999997	39	817.37	8.1737	1	1	-0.819990776	Placebo	0	0	0			0	0	397		13.1		397		13.1		397		13.1		397		0	0	0	1	1	1	1	290
511	Gaborone	Within	1	0	1	Formula feeding only	0	<=40	On HAART prior to delivery	3.109999999	27	3.799999997	43	297.14	2.9714	1	1	-0.495374191	CTX	0	0	0			0	0	168		5.5		168		5.5		168		5.5		168		0	0	0	1	1	1	1	74
512	Gaborone	Within	0	0	0	Formula feeding only	0	Missing/Unknown	On HAART prior to delivery	2.799999997	28	3.199999996	30	539	5.39	1	1	-0.985745204	CTX	0	0	0			0	0	0		0		0		0		0		0		0		0	0	0	0	0	0	0	-95
513	Molepolole	Within	1	1	1	Formula feeding only	0	Missing/Unknown	On HAART prior to delivery	2	17	2.709999993	38	502.86	5.0286	0	0	-3.090412788	Placebo	0	0	0			0	0	394		13		394		13		394		13		394		0	0	0	1	1	1	1	288
514	Gaborone	Within	1	1	1	Formula feeding only	0	<=40	On HAART prior to delivery	1.809999999	30	2.279999994	33	637	6.37	1	0	-3.615351524	CTX	1	1	0			1	0	298	298	9.8	9.8	381		12.5		298	298	9.8	9.8	298	298	1	0	1	1	1	1	1	207	207
515	Molepolole	Within	1	1	1	Formula feeding only	0	Missing/Unknown	On HAART prior to delivery	2.199999996	19	2.899999999	25	932.86	9.3286	1	0	-2.525207106	CTX	0	0	0			0	0	168		5.5		168		5.5		168		5.5		168		0	0	0	1	1	1	1	64
516	Gaborone	Within	1	1	1	Formula feeding only	0	Missing/Unknown	On HAART prior to delivery	2.789999999	30	4.099999994	23	651.86	6.5186	1	1	-1.206672112	CTX	0	0	0			0	0	153		5		153		5		153		5		153		0	0	0	1	1	1	1	62
517	Gaborone	Within	1	1	1	Formula feeding only	0	<=40	On HAART prior to delivery	2.199999996	30	2.889999993	36	497.13	4.9713	0	0	-2.672225604	CTX	0	0	0			0	0	381		12.5		381		12.5		381		12.5		381		0	0	0	1	1	1	1	288
518	Gaborone	Within	1	1	1	Formula feeding only	0	Missing/Unknown	On HAART prior to delivery	3.199999996	14	3.799999997	24	214	2.14	1	1	-0.070518071	Placebo	0	0	0			0	0	362		11.9		362		11.9		362		11.9		362		0	0	0	1	1	1	1	253
519	Gaborone	Within	1	1	1	Formula feeding only	0	Missing/Unknown	On HAART prior to delivery	3.299999997	16	3.769999996	37	179.94	1.7994	1	1	-0.095389297	CTX	0	0	0			0	0	395		13		395		13		395		13		395		0	0	0	1	1	1	1	288
520	Gaborone	Within	1	1	1	Breastfeeding only	1	<=40	On HAART prior to delivery	2.469999999	14	2.739999995	23	504.36	5.0436	1	0	-1.803880681	CTX	0	0	0			0	0	170		5.6		170		5.6		170		5.6		170		0	0	0	1	1	1	1	60
521	Gaborone	Within	1	1	1	Formula feeding only	0	Missing/Unknown	On HAART prior to delivery	2.859999999	17	3.399999999	37	559	5.59	1	1	-1.04670561	CTX	0	0	0			0	0	394		13		394		13		394		13		394		0	0	0	1	1	1	1	287
522	Molepolole	Within	1	1	1	Breastfeeding only	1	Missing/Unknown	On HAART prior to delivery	2.799999997	29	3.099999994	34	528.87	5.2887	1	1	-1.183660923	Placebo	0	0	0			0	0	65		2.1		65		2.1		65		2.1		65		0	0	0	1	1	1	1	-30
523	Gaborone	Prior to	0	0	0	Breastfeeding only	1	<=40	On HAART prior to delivery	2.729999997	32	3.859999999	26	565.18	5.6518	1	1	-1.345879971	CTX	0	0	0			0	0	380		12.5		380		12.5		380		12.5		380		0	0	0	1	1	1	1	288
524	Gaborone	Within	1	1	1	Formula feeding only	0	<=40	On HAART prior to delivery	3.129999995	14	3.529999994	41	399.7	3.997	1	1	-0.22534881	CTX	0	0	0			0	0	174		5.7		174		5.7		174		5.7		174		0	0	0	1	1	1	1	67
525	Gaborone	Within	1	1	1	Formula feeding only	0	Missing/Unknown	On HAART prior to delivery	3.43	22	3.779999994	40	693.22	6.9322	1	1	0.423924077	Placebo	0	0	0			0	0	252		8.3		252		8.3		252		8.3		252		0	0	0	1	1	1	1	151
526	Gaborone	Within	1	1	1	Formula feeding only	0	Missing/Unknown	On HAART prior to delivery	2.529999994	31	3.5	37	599.51	5.9951	0	1	-1.824832871	Placebo	0	0	0			0	0	380		12.5		380		12.5		380		12.5		380		0	0	0	1	1	1	1	287
528	Gaborone	Prior to	0	0	0	Formula feeding only	0	>40	Not on HAART prior to delivery	3.549999997	28	4.539999992	23	662.47	6.6247	1	1	0.408675877	CTX	0	0	0			0	0	384		12.6		384		12.6		384		12.6		384		1	0	1	1	1	1	1	289
529	Molepolole	Prior to	0	0	0	Formula feeding only	0	>40	On HAART prior to delivery	3.299999997	30	4.199999988	37	203	2.03	1	1	0.147073381	CTX	0	0	0			0	0	382		12.6		382		12.6		382		12.6		382		0	0	0	1	1	1	1	289
530	Gaborone	Within	1	1	1	Formula feeding only	0	<=40	On HAART prior to delivery	3.539999999	14	3.829999998	36	240.2	2.402	1	1	0.653150486	Placebo	0	0	0			0	0	397		13.1		397		13.1		397		13.1		397		0	0	0	1	1	1	1	287
532	Molepolole	Within	1	1	1	Formula feeding only	0	Missing/Unknown	No documented HAART during pregnancy	3.5	14	4	29	889.62	8.8962	1	1	0.309757603	Placebo	0	0	0			0	0	397		13.1		397		13.1		397		13.1		397		0	0	0	1	1	1	1	290
533	Gaborone	Within	1	1	1	Formula feeding only	0	<=40	On HAART prior to delivery	3.839999996	15	4.099999994	33	724.05	7.2405	1	1	0.965217993	CTX	0	0	0			0	0	217		7.1		217		7.1		217		7.1		217		0	0	0	1	1	1	1	109
534	Molepolole	Within	1	1	1	Formula feeding only	0	Missing/Unknown	On HAART prior to delivery	2.979999997	15	3.5	39	314	3.14	1	1	-0.56450222	Placebo	0	0	0			0	0	141		4.6		141		4.6		141		4.6		141		0	0	0	1	1	1	1	34
535	Molepolole	Within	1	1	1	Formula feeding only	0	Missing/Unknown	Not on HAART prior to delivery	2.229999997	28	3.079999998	23	347.79	3.4779	1	0	-2.442444271	Placebo	0	0	0			0	0	138		4.5		138		4.5		138		4.5		138		0	0	0	1	1	1	1	44
536	Gaborone	Within	1	1	1	Formula feeding only	0	Missing/Unknown	On HAART prior to delivery	4.069999993	17	4.209999993	38	298.47	2.9847		1	1.69994762	Placebo	0	0	0			0	0	347		11.4		347		11.4		347		11.4		347		0	0	0	1	1	1	1	240
537	Gaborone	Within	1	1	1	Formula feeding only	0	Missing/Unknown	On HAART prior to delivery	3.279999994	29	3.899999999	38	593	5.93	1	1	-0.136774823	Placebo	0	0	0			0	0	359		11.8		359		11.8		359		11.8		359		0	0	0	1	1	1	1	265
538	Gaborone	Within	1	1	1	Formula feeding only	0	<=40	Not on HAART prior to delivery	2.759999998	28	3.899999999	27	557.24	5.5724	1	1	-1.081616201	Placebo	0	0	0			0	0	383		12.6		383		12.6		383		12.6		383		0	0	0	1	1	1	1	288
539	Molepolole	Within	1	1	1	Formula feeding only	0	<=40	On HAART prior to delivery	3.199999996	14	3.5	23	701.6	7.016	1	1	-0.303980589	CTX	0	0	0			0	0	352		11.6		352		11.6		352		11.6		352		0	0	0	1	1	1	1	243
540	Gaborone	Within	0	0	0	Formula feeding only	0	Missing/Unknown	On HAART prior to delivery	2.479999997	28	3.5	23	625	6.25		0	-1.778125214	Placebo	0	0	0			0	0	0		0		0		0		0		0		0		0	0	0	0	0	0	0	-93
541	Molepolole	Within	1	1	1	Formula feeding only	0	<=40	On HAART prior to delivery	3.269999996	31	4.099999994	31	647	6.47	1	1	-0.15752923	Placebo	0	0	0			0	0	380		12.5		380		12.5		380		12.5		380		0	0	0	1	1	1	1	288
543	Gaborone	Within	1	1	1	Formula feeding only	0	<=40	On HAART prior to delivery	2.299999997	15	2.859999999	33	696.68	6.9668	1	0	-2.407174659	CTX	1	1	0			1	0	343	343	11.3	11.3	396		13		343	343	11.3	11.3	343	343	1	0	1	1	1	1	1	235	235
544	Gaborone	Within	0	0	0	Formula feeding only	0	<=40	On HAART prior to delivery	2.799999997	30	3.199999996	36	478.26	4.7826	1	1	-0.985745204	CTX	0	0	0			0	0	189		6.2		189		6.2		189		6.2		189		0	0	0	1	1	1	1	96
545	Molepolole	Within	1	0	1	Formula feeding only	0	Missing/Unknown	On HAART prior to delivery	3.399999999	15	3.899999999	33	396	3.96	1	1	0.360619936	CTX	0	0	0			0	0	370		12.2		370		12.2		370		12.2		370		0	0	0	1	1	1	1	262
546	Gaborone	Within	0	0	0	Formula feeding only	0	Missing/Unknown	On HAART prior to delivery	2.979999997	16	4	38	283	2.83	1	1	-0.56450222	Placebo	0	0	0			0	0	43		1.4		43		1.4		43		1.4		43		0	0	0	1	1	1	1	-62
547	Molepolole	Within	0	0	0	Breastfeeding only	1	Missing/Unknown	On HAART prior to delivery	2.699999996	30	3.599999994	25	596.91	5.9691	0	1	-1.227049338	CTX	0	0	0			0	0	42		1.4		42		1.4		42		1.4		42		0	0	0	1	1	1	1	-51
548	Molepolole	Prior to	0	0	0	Formula feeding only	0	<=40	On HAART prior to delivery	2.25	29	3.199999996	31	449	4.49	0	0	-2.387651331	Placebo	0	0	0			0	0	383		12.6		383		12.6		383		12.6		383		0	0	0	1	1	1	1	290
549	Gaborone	Prior to	0	0	0	Breastfeeding only	1	>40	Not on HAART prior to delivery	2.699999996	32	3.699999996	21	360.09	3.6009	1	1	-1.227049338	Placebo	0	0	0			0	0	380		12.5		380		12.5		380		12.5		380		0	0	0	1	1	1	1	290
550	Gaborone	Within	1	1	1	Formula feeding only	0	>40	Not on HAART prior to delivery	3.549999997	29	4.429999992	28	599.53	5.9953	1	1	0.673769329	CTX	0	0	0			0	0	382		12.6		382		12.6		382		12.6		382		0	0	0	1	1	1	1	288
551	Molepolole	Within	1	1	1	Formula feeding only	0	<=40	On HAART prior to delivery	3.399999999	17	3.799999997	30	343.15	3.4315	1	1	0.109124701	CTX	0	0	0			0	0	394		13		394		13		394		13		394		0	0	0	1	1	1	1	290
552	Gaborone	Within	1	1	1	Breastfeeding only	1	<=40	On HAART prior to delivery	3.299999997	29	4.079999998	31	326.12	3.2612	1	1	-0.095389297	Placebo	0	0	0			0	0	382		12.6		382		12.6		382		12.6		382		0	0	0	1	1	1	1	288
553	Gaborone	Within	1	1	1	Formula feeding only	0	>40	Not on HAART prior to delivery	3.259999998	29	4.139999986	22	533.32	5.3332	1	1	-0.178325016	CTX	0	0	0			0	0	64		2.1		64		2.1		64		2.1		64		0	0	0	1	1	1	1	-31
554	Gaborone	Prior to	0	0	0	Breastfeeding only	1	<=40	On HAART prior to delivery	2.789999999	29	3.979999997	33	732.13	7.3213	1	1	-1.206672112	Placebo	0	0	0			0	0	382		12.6		382		12.6		193	193	6.3	6.3	193	193	0	0	0	1	1	1	1	288
555	Molepolole	Prior to	0	0	0	Breastfeeding only	1	<=40	On HAART prior to delivery	2.519999996	31	3.399999999	30	615.67	6.1567	1	1	-1.849418128	Placebo	1	1	0			0	1	156	156	5.1	5.1	156	156	5.1	5.1	156		5.1		156	156	1	0	1	1	1	1	1	64	64
556	Molepolole	Within	1	1	1	Formula feeding only	0	<=40	On HAART prior to delivery	3.199999996	31	4.299999997	27	579.1	5.791	0	1	-0.303980589	CTX	0	0	0			0	0	380		12.5		380		12.5		380		12.5		380		0	0	0	1	1	1	1	289
558	Molepolole	Within	1	1	1	Breastfeeding only	1	<=40	On HAART prior to delivery	3.219999999	15	3.699999996	32	315.99	3.1599	1	1	-0.261926186	CTX	0	0	0			0	0	396		13		396		13		396		13		396		0	0	0	1	1	1	1	290
559	Molepolole	Prior to	1	1	1	Formula feeding only	0	<=40	On HAART prior to delivery	2.949999996	31	3.699999996	34	693.05	6.9305	1	1	-0.633593666	CTX	1	1	0			1	0	1	30	0	1	381		12.5		1	30	0	1	1	30	1	0	1	1	1	1	1	290
560	Molepolole	Prior to	0	0	0	Formula feeding only	0	>40	No documented HAART during pregnancy	3.069999993	34	4.899999991	26	193.49	1.9349	1	1	-0.581596717	Placebo	0	0	0			0	0	59		1.9		59		1.9		59		1.9		59		0	0	0	1	1	1	1	-30
561	Gaborone	Prior to	1	0	1	Formula feeding only	0	<=40	On HAART prior to delivery	2.269999996	29	3.099999994	36	412.41	4.1241	1	0	-2.485888194	CTX	0	0	0			0	0	382		12.6		382		12.6		382		12.6		382		1	0	1	1	1	1	1	288
562	Molepolole	Within	1	1	1	Formula feeding only	0	<=40	On HAART prior to delivery	3.43	31	3.599999994	30	1411.1	14.111	1	1	0.16971356	Placebo	0	0	0			0	0	380		12.5		380		12.5		380		12.5		380		0	0	0	1	1	1	1	288
563	Molepolole	Prior to	0	0	0	Formula feeding only	0	>40	Not on HAART prior to delivery	3.359999999	28	4.099999994	32	357.45	3.5745	1	1	0.027795476	Placebo	0	0	0			0	0	384		12.6		384		12.6		384		12.6		384		0	0	0	1	1	1	1	290
564	Molepolole	Within	1	1	1	Formula feeding only	0	>40	On HAART prior to delivery	2.299999997	30	2.5	35	652	6.52	1	0	-2.25197528	CTX	0	0	0			0	0	331		10.9		331		10.9		331		10.9		331		0	0	0	1	1	1	1	238
565	Molepolole	Within	1	1	1	Formula feeding only	0	Missing/Unknown	On HAART prior to delivery	2.799999997	15	3.409999996	26	847	8.47	1	1	-0.985745204	CTX	0	0	0			0	0	387		12.7		387		12.7		387		12.7		387		0	0	0	1	1	1	1	279
566	Molepolole	Within	1	1	1	Breastfeeding only	1	<=40	On HAART prior to delivery	2.93	22	3.799999997	34	599.36	5.9936	1	1	-0.889269235	CTX	0	0	0			0	0	389		12.8		389		12.8		389		12.8		389		0	0	0	1	1	1	1	288
567	Gaborone	Within	1	1	1	Formula feeding only	0	>40	No documented HAART during pregnancy	2	31	3.089999996	24	334.15	3.3415		0	-3.211891523	Placebo	1	1	0			1	0	249	249	8.2	8.2	380		12.5		249	249	8.2	8.2	249	249	1	0	1	1	1	1	1	157	157
568	Molepolole	Within	1	0	1	Formula feeding only	0	Missing/Unknown	On HAART prior to delivery	3.099999994	15	3.449999996	26	559.59	5.5959	1	1	-0.5168618	Placebo	0	0	0			0	0	396		13		396		13		396		13		396		0	0	0	1	1	1	1	288
569	Molepolole	Prior to	0	0	0	Formula feeding only	0	<=40	On HAART prior to delivery	2.409999996	31	3.399999999	24	222.37	2.2237	1	0	-1.959785965	CTX	0	0	0			0	0	381		12.5		381		12.5		62	152	2	5	62	152	0	0	0	1	1	1	1	289
570	Gaborone	Within	1	1	1	Formula feeding only	0	Missing/Unknown	On HAART prior to delivery	2.68	15	3.079999998	31	488.56	4.8856	1	1	-1.463416662	CTX	0	0	0			0	0	351		11.5		351		11.5		351		11.5		351		0	0	0	1	1	1	1	243
571	Gaborone	Within	1	1	1	Formula feeding only	0	<=40	On HAART prior to delivery	3.039999999	17	3.349999994	38	983.86	9.8386	1	1	-0.646744945	CTX	0	0	0			0	0	81		2.7		81		2.7		81		2.7		81		0	0	0	1	1	1	1	-25
572	Molepolole	Prior to	0	0	0	Breastfeeding only	1	<=40	On HAART prior to delivery	2.699999996	30	4	41	314	3.14	0	1	-1.227049338	CTX	0	0	0			0	0	338		11.1		338		11.1		338		11.1		338		0	0	0	1	1	1	1	245
573	Gaborone	Within	1	1	1	Formula feeding only	0	Missing/Unknown	On HAART prior to delivery	3.649999999	14	4.599999994	31	413	4.13	1	1	0.603823191	Placebo	0	0	0			0	0	285		9.4		285		9.4		285		9.4		285		0	0	0	1	1	1	1	176
574	Gaborone	Within	1	1	1	Formula feeding only	0	Missing/Unknown	On HAART prior to delivery	3.369999997	16	3.299999997	36	905.3	9.053	1	1	0.048186643	Placebo	0	0	0			0	0	395		13		395		13		1	43	0	1.4	1	43	0	0	0	1	1	1	1	290
575	Gaborone	Prior to	0	0	0	Formula feeding only	0	<=40	On HAART prior to delivery	2.5	29	3.579999998	33	1323.98	13.2398	1	1	-1.726806488	Placebo	0	0	0			0	0	383		12.6		383		12.6		383		12.6		383		0	0	0	1	1	1	1	290
576	Gaborone	Within	1	1	1	Formula feeding only	0	Missing/Unknown	On HAART prior to delivery	3.559999995	18	3.25	32	524.67	5.2467	1	1	0.428350463	Placebo	0	0	0			0	0	79		2.6		79		2.6		79		2.6		79		0	0	0	1	1	1	1	-24
577	Gaborone	Prior to	0	0	0	Formula feeding only	0	>40	Not on HAART prior to delivery	3.399999999	31	4.879999995	28	679.6	6.796	1	1	0.360619936	Placebo	0	0	0			0	0	381		12.5		381		12.5		381		12.5		381		0	0	0	1	1	1	1	289
578	Molepolole	Prior to	1	0	1	Breastfeeding only	1	<=40	On HAART prior to delivery	3.299999997	29	4.399999991	20	400.79	4.0079	1	1	0.147073381	CTX	0	0	0			0	0	382		12.6		382		12.6		382		12.6		382		0	0	0	1	1	1	1	288
579	Gaborone	Within	1	0	1	Formula feeding only	0	<=40	On HAART prior to delivery	2.729999997	32	3.599999994	27	661.46	6.6146	1	1	-1.154085407	CTX	0	0	0			0	0	150		4.9		150		4.9		150		4.9		150		0	0	0	1	1	1	1	59
580	Gaborone	Prior to	0	0	0	Formula feeding only	0	>40	Not on HAART prior to delivery	2.959999993	29	3.959999993	29	391.85	3.9185	0	1	-0.610515057	Placebo	0	0	0			0	0	383		12.6		383		12.6		383		12.6		383		0	0	0	1	1	1	1	288
581	Molepolole	Within	1	1	1	Formula feeding only	0	Missing/Unknown	On HAART prior to delivery	3	19	3.579999998	22	887	8.87	1	1	-0.518680174	Placebo	0	0	0			0	0	44		1.4		44		1.4		44		1.4		44		0	0	0	1	1	1	1	-58
582	Molepolole	Prior to	0	0	0	Formula feeding only	0	>40	Not on HAART prior to delivery	2.799999997	30	4.299999997	29	524.54	5.2454	1	1	-0.985745204	CTX	0	0	0			0	0	382		12.6		382		12.6		62	153	2	5	62	153	0	0	0	1	1	1	1	290
584	Molepolole	Within	1	1	1	Formula feeding only	0	<=40	On HAART prior to delivery	2.099999994	17	2.579999998	40	434	4.34	1	0	-2.94524426	CTX	0	0	0			0	0	394		13		394		13		394		13		394		0	0	0	1	1	1	1	288
586	Gaborone	Within	1	1	1	Formula feeding only	0	Missing/Unknown	On HAART prior to delivery	3.25	16	3.619999997	31	890	8.9	1	1	-0.199162391	Placebo	0	0	0			0	0	166		5.5		166		5.5		166		5.5		166		0	0	0	1	1	1	1	59
587	Gaborone	Within	1	1	1	Formula feeding only	0	Missing/Unknown	On HAART prior to delivery	3.029999994	16	3.299999997	37	552.68	5.5268	1	1	-0.668554051	CTX	0	0	0			0	0	356		11.7		356		11.7		356		11.7		356		0	0	0	1	1	1	1	249
588	Gaborone	Within	1	1	1	Formula feeding only	0	>40	On HAART prior to delivery	2.839999996	28	3.799999997	29	209.62	2.0962	0	1	-0.890718417	CTX	0	0	0			0	0	383		12.6		383		12.6		383		12.6		383		0	0	0	1	1	1	1	287
589	Molepolole	Within	1	1	1	Formula feeding only	0	<=40	On HAART prior to delivery	2.099999994	24	2.599999994	34	380.62	3.8062	1	0	-2.94524426	Placebo	0	0	0			0	0	162		5.3		162		5.3		162		5.3		162		0	0	0	1	1	1	1	63
590	Gaborone	Within	1	1	1	Formula feeding only	0	Missing/Unknown	On HAART prior to delivery	1.77	30	2.5	18	753	7.53	1	0	-3.725864939	Placebo	0	0	0			0	0	238		7.8		238		7.8		238		7.8		238		0	0	0	1	1	1	1	144
591	Gaborone	Prior to	0	0	0	Formula feeding only	0	>40	Not on HAART prior to delivery	2.849999994	30	4.61999999	21	1795.77	17.9577	0	1	-1.069400683	Placebo	0	0	0			0	0	382		12.6		382		12.6		382		12.6		382		0	0	0	1	1	1	1	290
592	Gaborone	Within	1	1	1	Formula feeding only	0	<=40	On HAART prior to delivery	2.119999997	30	3	29	617.76	6.1776	0	0	-2.749381593	Placebo	1	1	0			0	1	41	41	1.3	1.3	41	41	1.3	1.3	41		1.3		41	41	1	0	1	1	1	1	1	288
593	Gaborone	Prior to	0	0	0	Formula feeding only	0	<=40	On HAART prior to delivery	2.659999996	30	3.519999996	25	466	4.66	0	1	-1.325119617	Placebo	0	0	0			0	0	251		8.3		251		8.3		251		8.3		251		0	0	0	1	1	1	1	158
595	Gaborone	Within	0	0	0	Breastfeeding only	1	Missing/Unknown	On HAART prior to delivery	2.469999999	17	3.079999998	35			1	0	-1.973307234	CTX	1	1	0			0	1	22	22	0.7	0.7	22	22	0.7	0.7	22		0.7		22	22	1	0	1	1	1	1	1	-71
596	Gaborone	Within	1	1	1	Breastfeeding only	1	<=40	On HAART prior to delivery	2.149999999	30	3.649999999	39	402.13	4.0213	0	0	-2.807700998	CTX	0	0	0			0	0	381		12.5		381		12.5		381		12.5		381		0	0	0	1	1	1	1	290
597	Gaborone	Within	1	1	1	Formula feeding only	0	<=40	On HAART prior to delivery	3.449999996	30	4.11999999	38	885.67	8.8567	0	1	0.465936606	CTX	0	0	0			0	0	381		12.5		381		12.5		381		12.5		381		0	0	0	1	1	1	1	288
598	Molepolole	Within	0	1	1	Formula feeding only	0	Missing/Unknown	On HAART prior to delivery	3.199999996	19	3.979999997	39	657	6.57	1	1	-0.070518071	CTX	0	0	0			0	0	106		3.5		106		3.5		106		3.5		106		0	0	0	1	1	1	1	4
599	Gaborone	Within	1	0	1	Formula feeding only	0	<=40	On HAART prior to delivery	2.629999995	14	3.299999997	33	788	7.88	1	1	-1.399273092	CTX	0	0	0			0	0	397		13.1		397		13.1		397		13.1		397		0	0	0	1	1	1	1	288
600	Molepolole	Within	1	1	1	Formula feeding only	0	Missing/Unknown	On HAART prior to delivery	3.099999994	15	4	31	346.37	3.4637	1	1	-0.5168618	CTX	0	0	0			0	0	336		11.1		336		11.1		336		11.1		336		0	0	0	1	1	1	1	227
601	Molepolole	Within	1	1	1	Formula feeding only	0	Missing/Unknown	On HAART prior to delivery	2.5	14	3.099999994	40	470.06	4.7006	1	1	-1.726806488	CTX	0	0	0			0	0	397		13.1		397		13.1		397		13.1		397		0	0	0	1	1	1	1	287
602	Gaborone	Within	1	0	1	Formula feeding only	0	Missing/Unknown	On HAART prior to delivery	3.199999996	32	3.899999999	26	1139.76	11.3976	1	1	-0.070518071	CTX	0	0	0			0	0	30		1		30		1		30		1		30		0	0	0	1	1	1	1	-59
603	Gaborone	Prior to	1	0	1	Formula feeding only	0	<=40	On HAART prior to delivery	3.399999999	29	4.199999988	33	238.13	2.3813	1	1	0.109124701	CTX	0	0	0			0	0	383		12.6		383		12.6		383		12.6		383		0	0	0	1	1	1	1	288
604	Molepolole	Prior to	0	0	0	Breastfeeding only	1	>40	On HAART prior to delivery	2.699999996	33	4.599999994	29	315.46	3.1546	1	1	-1.416232016	Placebo	0	0	0			0	0	379		12.5		379		12.5		379		12.5		379		0	0	0	1	1	1	1	290
605	Gaborone	Within	1	1	1	Formula feeding only	0	Missing/Unknown	On HAART prior to delivery	3.389999993	14	3.899999999	22	586.2	5.862	1	1	0.339441732	Placebo	0	0	0			0	0	397		13.1		397		13.1		397		13.1		397		0	0	0	1	1	1	1	287
606	Gaborone	Within	1	1	1	Breastfeeding only	1	Missing/Unknown	On HAART prior to delivery	2.269999996	19	2.559999995	29	484	4.84	0	0	-2.33315912	Placebo	0	0	0			0	0	75		2.5		75		2.5		75		2.5		75		0	0	0	1	1	1	1	-28
607	Gaborone	Within	1	1	1	Formula feeding only	0	Missing/Unknown	On HAART prior to delivery	3.93	16	4.209999993	37	479.08	4.7908	1	1	1.432063768	Placebo	0	0	0			0	0	80		2.6		80		2.6		80		2.6		80		0	0	0	1	1	1	1	-25
608	Molepolole	Within	1	1	1	Formula feeding only	0	Missing/Unknown	On HAART prior to delivery	3.599999994	17	4	36	621.64	6.2164	1	1	0.7763279	CTX	0	0	0			0	0	394		13		394		13		394		13		394		0	0	0	1	1	1	1	288
609	Molepolole	Within	1	1	1	Breastfeeding only	1	>40	Not on HAART prior to delivery	3.099999994	31	3.659999996	27	197.07	1.9707	1	1	-0.5168618	Placebo	0	0	0			0	0	380		12.5		380		12.5		380		12.5		380		0	0	0	1	1	1	1	288
611	Gaborone	Within	1	1	1	Breastfeeding only	1	Missing/Unknown	On HAART prior to delivery	3.069999993	14	3.399999999	35	555.88	5.5588	1	1	-0.581596717	CTX	0	0	0			0	0	262		8.6		262		8.6		262		8.6		262		0	0	0	1	1	1	1	153
612	Gaborone	Within	1	1	1	Breastfeeding only	1	Missing/Unknown	On HAART prior to delivery	3.339999996	15	3.589999996	23	715.47	7.1547	1	1	0.23296636	Placebo	0	0	0			0	0	264		8.7		264		8.7		264		8.7		264		0	0	0	1	1	1	1	155
613	Gaborone	Within	1	1	1	Formula feeding only	0	<=40	On HAART prior to delivery	2.599999994	29	3.209999993	40	420.96	4.2096	1	1	-1.654483196	CTX	0	0	0			0	0	382		12.6		382		12.6		382		12.6		382		0	0	0	1	1	1	1	290
614	Gaborone	Within	0	0	0	Breastfeeding only	1	Missing/Unknown	On HAART prior to delivery	3.399999999	14	3.759999998	31	366.68	3.6668	1	1	0.109124701	CTX	0	0	0			0	0	48		1.6		48		1.6		48		1.6		48		0	0	0	1	1	1	1	-59
615	Gaborone	Prior to	0	0	0	Formula feeding only	0	<=40	On HAART prior to delivery	2.879999995	28	3.879999995	23	308	3.08	1	1	-1.001470074	CTX	0	0	0			0	0	62		2		62		2		62		2		62		0	0	0	1	1	1	1	-34
616	Gaborone	Within	1	1	1	Formula feeding only	0	Missing/Unknown	On HAART prior to delivery	2.849999994	32	3.699999996	33	593.89	5.9389	0	1	-1.069400683	CTX	0	0	0			0	0	379		12.5		379		12.5		379		12.5		379		0	0	0	1	1	1	1	288
617	Molepolole	Prior to	0	0	0	Breastfeeding only	1	>40	No documented HAART during pregnancy	3.099999994	33	3.099999994	29	541.26	5.4126	1	1	-0.5168618	CTX	0	0	0			0	0	379		12.5		379		12.5		379		12.5		379		0	0	0	1	1	1	1	289
618	Molepolole	Within	1	1	1	Formula feeding only	0	Missing/Unknown	On HAART prior to delivery	2.829999998	29	3.599999994	31	355.02	3.5502	0	1	-0.914397025	Placebo	0	0	0			0	0	76		2.5		76		2.5		76		2.5		76		0	0	0	1	1	1	1	-17
619	Gaborone	Within	1	1	1	Formula feeding only	0	<=40	On HAART prior to delivery	3.289999999	30	4.349999994	23	411.7	4.117	1	1	0.125499543	CTX	0	0	0			0	0	381		12.5		381		12.5		381		12.5		381		0	0	0	1	1	1	1	290
621	Gaborone	Within	1	1	1	Formula feeding only	0	<=40	On HAART prior to delivery	2.889999993	17	3.659999996	42	787.3	7.873	1	1	-0.978929003	Placebo	0	0	0			0	0	394		13		394		13		394		13		394		0	0	0	1	1	1	1	288
622	Gaborone	Within	0	0	0	Formula feeding only	0	Missing/Unknown	On HAART prior to delivery	3.059999995	30	4.029999986	21	396.48	3.9648	1	1	-0.603266537	Placebo	0	0	0			0	0	29		1		29		1		29		1		29		0	0	0	1	1	1	1	-62
623	Gaborone	Within	1	1	1	Breastfeeding only	1	<=40	On HAART prior to delivery	2.959999993	28	3.899999999	26	302.36	3.0236	1	1	-0.822546276	Placebo	0	0	0			0	0	383		12.6		383		12.6		383		12.6		383		0	0	0	1	1	1	1	288
624	Gaborone	Prior to	0	0	0	Formula feeding only	0	<=40	On HAART prior to delivery	2.599999994	31	3.159999996	35	619.03	6.1903	1	1	-1.473952105	Placebo	0	0	0			0	0	381		12.5		381		12.5		381		12.5		381		0	0	0	1	1	1	1	289
625	Gaborone	Within	1	1	1	Formula feeding only	0	<=40	On HAART prior to delivery	2.099999994	29	3.279999994	37	484.64	4.8464	1	0	-2.94524426	CTX	0	0	0			0	0	382		12.6		382		12.6		382		12.6		382		0	0	0	1	1	1	1	288
626	Gaborone	Within	1	1	1	Formula feeding only	0	Missing/Unknown	No documented HAART during pregnancy	3.149999999	16	4.5	28	514.4	5.144	1	1	-0.180894559	Placebo	0	0	0			0	0	79		2.6		79		2.6		79		2.6		79		0	0	0	1	1	1	1	-29
627	Gaborone	Prior to	0	0	0	Formula feeding only	0	>40	Not on HAART prior to delivery	3.059999995	33	4.339999989	27	530.13	5.3013	1	1	-0.603266537	CTX	0	0	0			0	0	379		12.5		379		12.5		379		12.5		379		1	0	1	1	1	1	1	289
628	Gaborone	Prior to	0	0	0	Formula feeding only	0	>40	Not on HAART prior to delivery	2.849999994	31	3.559999995	27	163.55	1.6355	1	1	-1.069400683	CTX	0	0	0			0	0	381		12.5		381		12.5		381		12.5		381		0	0	0	1	1	1	1	288
629	Molepolole	Within	1	1	1	Formula feeding only	0	Missing/Unknown	On HAART prior to delivery	2.5	16	3.299999997	39	342.3	3.423	1	1	-1.898779931	Placebo	0	0	0			0	0	395		13		395		13		395		13		395		0	0	0	1	1	1	1	288
630	Gaborone	Within	1	1	1	Formula feeding only	0	<=40	On HAART prior to delivery	2.549999997	30	3.299999997	41	341.32	3.4132	0	1	-1.775851555	Placebo	0	0	0			0	0	248		8.2		248		8.2		248		8.2		248		0	0	0	1	1	1	1	154
631	Gaborone	Within	1	1	1	Formula feeding only	0	Missing/Unknown	On HAART prior to delivery	2.789999999	15	3.239999995	29	728.51	7.2851	1	1	-1.206672112	Placebo	0	0	0			0	0	259		8.5		259		8.5		259		8.5		259		0	0	0	1	1	1	1	151
632	Gaborone	Within	1	1	1	Breastfeeding only	1	Missing/Unknown	On HAART prior to delivery	3.039999999	15	3.5	23	174.8	1.748	1	1	-0.427600283	CTX	0	0	0			0	0	77		2.5		77		2.5		77		2.5		77		0	0	0	1	1	1	1	-29
633	Gaborone	Within	1	1	1	Formula feeding only	0	Missing/Unknown	On HAART prior to delivery	3.589999996	28	5.11999999	31	449	4.49	1	1	0.487159128	Placebo	0	0	0			0	0	341		11.2		341		11.2		341		11.2		341		0	0	0	1	1	1	1	246
634	Gaborone	Prior to	0	0	0	Formula feeding only	0	>40	Not on HAART prior to delivery	2.579999998	30	3.439999998	18	573	5.73	1	1	-1.524034922	CTX	0	0	0			0	0	382		12.6		382		12.6		382		12.6		382		0	0	0	1	1	1	1	290
635	Gaborone	Within	1	1	1	Formula feeding only	0	Missing/Unknown	On HAART prior to delivery	2.229999997	29	2.799999997	22	584	5.84	0	0	-2.442444271	CTX	0	0	0			0	0	249		8.2		249		8.2		249		8.2		249		0	0	0	1	1	1	1	155
636	Molepolole	Within	1	1	1	Formula feeding only	0	Missing/Unknown	On HAART prior to delivery	3.159999996	17	4.099999994	43	511.16	5.1116	1	1	-0.388605778	Placebo	0	0	0			0	0	394		13		394		13		394		13		394		0	0	0	1	1	1	1	288
637	Gaborone	Within	1	1	1	Formula feeding only	0	Missing/Unknown	On HAART prior to delivery	3.5	15	3.869999997	32	438	4.38	1	1	0.309757603	CTX	0	0	0			0	0	396		13		396		13		396		13		396		0	0	0	1	1	1	1	288
638	Gaborone	Within	1	1	1	Formula feeding only	0	Missing/Unknown	On HAART prior to delivery	2.939999998	19	3.5	33	298.72	2.9872	1	1	-0.656720759	Placebo	0	0	0			0	0	212		7		212		7		212		7		212		0	0	0	1	1	1	1	108
639	Gaborone	Prior to	0	0	0	Breastfeeding only	1	>40	Not on HAART prior to delivery	2.569999993	30	3.819999993	20	432.95	4.3295	1	1	-1.727119831	Placebo	0	0	0			0	0	382		12.6		382		12.6		382		12.6		382		0	0	0	1	1	1	1	289
640	Molepolole	Within	1	1	1	Formula feeding only	0	Missing/Unknown	On HAART prior to delivery	3.5	34	5.11999999	33	704.1	7.041	1	1	0.570312526	Placebo	0	0	0			0	0	377		12.4		377		12.4		377		12.4		377		0	0	0	1	1	1	1	289
641	Gaborone	Within	1	1	1	Formula feeding only	0	Missing/Unknown	On HAART prior to delivery	3.129999995	15	3.299999997	24	351.68	3.5168	1	1	-0.22534881	CTX	0	0	0			0	0	396		13		396		13		396		13		396		0	0	0	1	1	1	1	290
642	Gaborone	Within	1	1	1	Formula feeding only	0	<=40	On HAART prior to delivery	2.799999997	30	4.079999998	43	274.31	2.7431	1	1	-0.985745204	Placebo	0	0	0			0	0	381		12.5		381		12.5		381		12.5		381		0	0	0	1	1	1	1	290
644	Gaborone	Prior to	0	0	0	Formula feeding only	0	>40	Not on HAART prior to delivery	2.5	31	3.279999994	36	700.65	7.0065	1	1	-1.726806488	Placebo	0	0	0			0	0	0		0		0		0		0		0		0		0	0	0	0	0	0	0	-92
645	Molepolole	Within	1	1	1	Formula feeding only	0	>40	On HAART prior to delivery	3.009999998	29	3.5	24	501.74	5.0174	1	1	-0.495840062	CTX	0	0	0			0	0	382		12.6		382		12.6		382		12.6		382		0	0	0	1	1	1	1	287
646	Gaborone	Within	1	1	1	Formula feeding only	0	Missing/Unknown	On HAART prior to delivery	3.279999994	15	3	27	383	3.83	1	1	-0.136774823	CTX	0	0	0			0	0	268		8.8		268		8.8		268		8.8		268		0	0	0	1	1	1	1	160
647	Gaborone	Within	1	1	1	Formula feeding only	0	<=40	On HAART prior to delivery	3.569999993	33	4.939999998	20	884	8.84	1	1	0.714899396	Placebo	0	0	0			0	0	378		12.4		378		12.4		378		12.4		378		0	0	0	1	1	1	1	290
648	Molepolole	Prior to	0	0	0	Formula feeding only	0	<=40	On HAART prior to delivery	2.199999996	32	3.5	37	412.76	4.1276	1	0	-2.525207106	CTX	0	0	0			0	0	380		12.5		380		12.5		380		12.5		380		0	0	0	1	1	1	1	289
649	Gaborone	Within	1	1	1	Formula feeding only	0	Missing/Unknown	On HAART prior to delivery	2.819999993	14	2.899999999	23	1005.17	10.0517	1	1	-1.137798622	Placebo	0	0	0			0	0	161		5.3		161		5.3		161		5.3		161		0	0	0	1	1	1	1	54
650	Gaborone	Within	1	1	1	Formula feeding only	0	Missing/Unknown	On HAART prior to delivery	2.419999994	31	3	23	575.72	5.7572	0	0	-1.933636195	Placebo	0	0	0			0	0	243		8		243		8		243		8		243		0	0	0	1	1	1	1	151
651	Molepolole	Within	0	1	1	Formula feeding only	0	Missing/Unknown	On HAART prior to delivery	3.399999999	15	3.899999999	39	360.82	3.6082	1	1	0.109124701	Placebo	0	0	0			0	0	168		5.5		168		5.5		168		5.5		168		0	0	0	1	1	1	1	60
652	Gaborone	Within	0	1	1	Breastfeeding only	1	Missing/Unknown	On HAART prior to delivery	2.059999995	28	3.799999997	19	489	4.89	1	0	-2.920972904	Placebo	0	0	0			0	0	32		1.1		32		1.1		32		1.1		32		0	0	0	1	1	1	1	-61
653	Molepolole	Within	1	1	1	Formula feeding only	0	Missing/Unknown	On HAART prior to delivery	2.719999999	17	3.199999996	36	626.85	6.2685	1	1	-1.369274448	CTX	0	0	0			0	0	394		13		394		13		394		13		394		0	0	0	1	1	1	1	288
654	Gaborone	Prior to	0	0	0	Formula feeding only	0	>40	Not on HAART prior to delivery	2.589999996	29	3.659999996	28	96.62	0.9662	1	1	-1.678634463	CTX	0	0	0			0	0	383		12.6		383		12.6		383		12.6		383		0	0	0	1	1	1	1	289
655	Molepolole	Within	1	1	1	Formula feeding only	0	Missing/Unknown	On HAART prior to delivery	2.799999997	15	3.299999997	35	192.4	1.924	1	1	-0.985745204	CTX	0	0	0			0	0	232		7.6		232		7.6		232		7.6		232		0	0	0	1	1	1	1	124
656	Gaborone	Within	1	1	1	Formula feeding only	0	<=40	On HAART prior to delivery	3.589999996	14	3.799999997	44	241.59	2.4159	1	1	0.487159128	CTX	0	0	0			0	0	180		5.9		180		5.9		180		5.9		180		0	0	0	1	1	1	1	71
657	Gaborone	Within	1	1	1	Formula feeding only	0	Missing/Unknown	On HAART prior to delivery	2.889999993	29	3.619999997	32	282.23	2.8223	1	1	-0.77309297	CTX	0	0	0			0	0	382		12.6		382		12.6		382		12.6		382		0	0	0	1	1	1	1	290
658	Gaborone	Within	1	1	1	Formula feeding only	0	Missing/Unknown	On HAART prior to delivery	2.389999993	16	2.799999997	33	163.91	1.6391	1	0	-2.174973437	Placebo	0	0	0			0	0	77		2.5		77		2.5		77		2.5		77		0	0	0	1	1	1	1	-30
659	Molepolole	Prior to	0	0	0	Formula feeding only	0	>40	On HAART prior to delivery	2.759999998	32	3.899999999	33	694.43	6.9443	1	1	-1.081616201	Placebo	0	0	0			0	0	153		5		153		5		153		5		153		0	0	0	1	1	1	1	61
660	Gaborone	Within	1	1	1	Formula feeding only	0	Missing/Unknown	On HAART prior to delivery	2.609999999	20	3.089999996	32	342.98	3.4298	1	1	-1.449000093	Placebo	0	0	0			0	0	77		2.5		77		2.5		77		2.5		77		0	0	0	1	1	1	1	-25
661	Molepolole	Prior to	0	0	0	Formula feeding only	0	<=40	On HAART prior to delivery	2.469999999	29	3.399999999	37	772.12	7.7212	1	0	-1.973307234	CTX	0	0	0			0	0	383		12.6		383		12.6		383		12.6		383		0	0	0	1	1	1	1	290
662	Gaborone	Within	1	1	1	Formula feeding only	0	<=40	On HAART prior to delivery	3.589999996	28	4.139999986	21	542.76	5.4276	1	1	0.487159128	CTX	0	0	0			0	0	151		5		151		5		151		5		151		0	0	0	1	1	1	1	55
663	Molepolole	Within	1	1	1	Formula feeding only	0	<=40	On HAART prior to delivery	3	28	3.799999997	35	601	6.01	0	1	-0.518680174	CTX	1	1	0			0	1	6	6	0.2	0.2	6	6	0.2	0.2	6		0.2		6	6	1	0	1	1	1	1	1	287
664	Molepolole	Within	1	1	1	Formula feeding only	0	Missing/Unknown	On HAART prior to delivery	3.599999994	15	4.099999994	32	380	3.8	1	1	0.50669086	CTX	0	0	0			0	0	48		1.6		48		1.6		48		1.6		48		0	0	0	1	1	1	1	-58
665	Gaborone	Within	1	1	1	Formula feeding only	0	Missing/Unknown	On HAART prior to delivery	3.009999998	14	3.199999996	22	395	3.95	1	1	-0.495840062	CTX	0	0	0			0	0	267		8.8		267		8.8		267		8.8		267		0	0	0	1	1	1	1	157
666	Gaborone	Within	1	1	1	Formula feeding only	0	Missing/Unknown	On HAART prior to delivery	2.709999993	30	3.809999995	31	776.12	7.7612	1	1	-1.202672519	Placebo	0	0	0			0	0	291		9.6		291		9.6		291		9.6		291		0	0	0	1	1	1	1	198
667	Gaborone	Within	1	1	1	Formula feeding only	0	Missing/Unknown	On HAART prior to delivery	3.309999995	17	4.049999997	30	414.96	4.1496	1	1	0.168606784	CTX	0	0	0			0	0	81		2.7		81		2.7		81		2.7		81		0	0	0	1	1	1	1	-24
668	Gaborone	Within	0	0	0	Formula feeding only	0	Missing/Unknown	On HAART prior to delivery	4.169999987	17	4.799999997	35	743.99	7.4399	1	1	1.566168211	CTX	0	0	0			0	0	0		0		0		0		0		0		0		0	0	0	0	0	0	0	-107
669	Gaborone	Within	1	1	1	Breastfeeding only	1	Missing/Unknown	On HAART prior to delivery	3.299999997	18	3.799999997	33	501.83	5.0183	1	1	-0.095389297	Placebo	0	0	0			0	0	169		5.6		169		5.6		169		5.6		169		0	0	0	1	1	1	1	64
670	Molepolole	Within	1	1	1	Formula feeding only	0	<=40	On HAART prior to delivery	2.759999998	34	3.909999996	29	339.35	3.3935	1	1	-1.081616201	CTX	0	0	0			0	0	377		12.4		377		12.4		377		12.4		377		0	0	0	1	1	1	1	290
671	Gaborone	Within	1	1	1	Formula feeding only	0	Missing/Unknown	On HAART prior to delivery	2.789999999	19	3.199999996	31	582.63	5.8263	1	1	-1.009633039	CTX	0	0	0			0	0	392		12.9		392		12.9		392		12.9		392		0	0	0	1	1	1	1	290
672	Molepolole	Within	1	1	1	Formula feeding only	0	>40	On HAART prior to delivery	2.799999997	17	2.949999996	23	202.08	2.0208	1	1	-1.183660923	CTX	0	0	0			0	0	353		11.6		353		11.6		353		11.6		353		0	0	0	1	1	1	1	247
673	Molepolole	Within	1	1	1	Formula feeding only	0	<=40	On HAART prior to delivery	2.599999994	16	3.099999994	34	811.01	8.1101	1	1	-1.654483196	Placebo	0	0	0			0	0	395		13		395		13		395		13		395		0	0	0	1	1	1	1	287
674	Gaborone	Prior to	0	0	0	Formula feeding only	0	>40	On HAART prior to delivery	2.939999998	29	3.539999999	21	536.34	5.3634	1	1	-0.656720759	Placebo	0	0	0			0	0	383		12.6		383		12.6		383		12.6		383		0	0	0	1	1	1	1	288
675	Gaborone	Within	0	0	0	Formula feeding only	0	>40	Not on HAART prior to delivery	2.899999999	32	2.93	28	621.25	6.2125	1	1	-0.956438657	CTX	0	0	0			0	0	152		5		152		5		152		5		152		0	0	0	1	1	1	1	63
677	Gaborone	Prior to	0	0	0	Formula feeding only	0	>40	On HAART prior to delivery	2.689999998	30	3.239999995	29	529.95	5.2995	1	1	-1.251482117	Placebo	0	0	0			0	0	381		12.5		381		12.5		381		12.5		381		0	0	0	1	1	1	1	288
678	Gaborone	Within	1	1	1	Formula feeding only	0	Missing/Unknown	On HAART prior to delivery	3.089999996	21	3.759999998	29	908.67	9.0867	1	1	-0.538394585	Placebo	0	0	0			0	0	156		5.1		156		5.1		156		5.1		156		0	0	0	1	1	1	1	55
679	Gaborone	Within	1	1	1	Formula feeding only	0	Missing/Unknown	On HAART prior to delivery	3.609999999	20	4.5	40	572.89	5.7289	1	1	0.796733622	Placebo	0	0	0			0	0	46		1.5		46		1.5		46		1.5		46		0	0	0	1	1	1	1	-57
680	Gaborone	Within	1	1	1	Formula feeding only	0	Missing/Unknown	On HAART prior to delivery	3.5	34	4.11999999	34	195.41	1.9541	1	1	0.570312526	Placebo	0	0	0			0	0	332		10.9		332		10.9		332		10.9		332		0	0	0	1	1	1	1	243
681	Gaborone	Within	1	1	1	Formula feeding only	0	<=40	On HAART prior to delivery	2.479999997	14	2.599999994	25	211.09	2.1109	1	0	-1.948399623	Placebo	0	0	0			0	0	169		5.6		169		5.6		169		5.6		169		0	0	0	1	1	1	1	62
682	Molepolole	Within	0	0	0	Formula feeding only	0	Missing/Unknown	On HAART prior to delivery	2.439999998	14	2.599999994	32	567.27	5.6727	1	0	-2.048426444	Placebo	1	0	1		1	0	0	38	38	1.3	1.3	28	28	0.9	0.9	28		0.9		28	28	0	1	1	1	1	1	1	-107
683	Gaborone	Within	1	1	1	Formula feeding only	0	Missing/Unknown	On HAART prior to delivery	2.739999995	14	2.989999995	28	589.51	5.8951	1	1	-1.129874476	Placebo	0	0	0			0	0	397		13.1		397		13.1		397		13.1		397		0	0	0	1	1	1	1	288
684	Gaborone	Within	1	1	1	Formula feeding only	0	Missing/Unknown	On HAART prior to delivery	2.899999999	31	3.5	35	632	6.32	1	1	-0.749719378	CTX	0	0	0			0	0	380		12.5		380		12.5		380		12.5		380		0	0	0	1	1	1	1	288
685	Gaborone	Within	0	0	0	Formula feeding only	0	<=40	On HAART prior to delivery	3.619999997	31	4.5	25	945.85	9.4585	1	1	0.817104363	Placebo	0	0	0			0	0	0		0		0		0		0		0		0		0	0	0	0	0	0	0	-90
686	Gaborone	Prior to	0	0	0	Breastfeeding only	1	<=40	On HAART prior to delivery	2.639999993	33	3.569999993	39	566.51	5.6651	1	1	-1.558478548	CTX	0	0	0			0	0	378		12.4		378		12.4		378		12.4		378		0	0	0	1	1	1	1	288
687	Gaborone	Prior to	0	0	0	Formula feeding only	0	>40	Not on HAART prior to delivery	3.759999998	32	4.559999988	22	757	7.57	1	1	1.098708977	Placebo	0	0	0			0	0	69		2.3		69		2.3		69		2.3		69		0	0	0	1	1	1	1	-22
688	Gaborone	Within	1	1	1	Formula feeding only	0	Missing/Unknown	On HAART prior to delivery	2.869999997	16	3.399999999	40	159.3	1.593	1	1	-1.024062178	CTX	0	0	0			0	0	166		5.5		166		5.5		166		5.5		166		0	0	0	1	1	1	1	59
689	Gaborone	Within	1	1	1	Formula feeding only	0	Missing/Unknown	On HAART prior to delivery	2.599999994	15	2.799999997	44			1	1	-1.473952105	CTX	0	0	0			0	0	396		13		396		13		396		13		396		0	0	0	1	1	1	1	290
690	Molepolole	Within	1	1	1	Breastfeeding only	1	Missing/Unknown	On HAART prior to delivery	2.829999998	28	4	31	762.98	7.6298	1	1	-1.114946869	Placebo	0	0	0			0	0	383		12.6		383		12.6		383		12.6		383		0	0	0	1	1	1	1	289
691	Gaborone	Prior to	0	0	0	Formula feeding only	0	<=40	On HAART prior to delivery	3.159999996	29	4.299999997	26	815	8.15	1	1	-0.388605778	CTX	0	0	0			0	0	383		12.6		383		12.6		383		12.6		383		0	0	0	1	1	1	1	288
692	Molepolole	Within	1	1	1	Formula feeding only	0	<=40	On HAART prior to delivery	2.699999996	15	3.399999999	25	970	9.7	1	1	-1.416232016	CTX	0	0	0			0	0	396		13		396		13		396		13		396		0	0	0	1	1	1	1	287
693	Molepolole	Within	1	1	1	Formula feeding only	0	Missing/Unknown	On HAART prior to delivery	2.899999999	15	3.099999994	30	920.29	9.2029	1	1	-0.956438657	CTX	0	0	0			0	0	396		13		396		13		396		13		396		0	0	0	1	1	1	1	287
695	Molepolole	Within	1	1	1	Formula feeding only	0	Missing/Unknown	On HAART prior to delivery	3.299999997	14	3.699999996	32	523.62	5.2362	1	1	0.147073381	Placebo	0	0	0			0	0	153		5		153		5		153		5		153		0	0	0	1	1	1	1	45
696	Molepolole	Prior to	0	0	0	Formula feeding only	0	>40	On HAART prior to delivery	2.709999993	32	3.799999997	42	388.36	3.8836	0	1	-1.392725027	CTX	0	0	0			0	0	380		12.5		380		12.5		250	250	8.2	8.2	250	250	0	0	0	1	1	1	1	288
697	Gaborone	Within	0	0	0	Formula feeding only	0	>40	Not on HAART prior to delivery	2.869999997	29	4.639999986	26	1279.58	12.7958	1	1	-1.024062178	CTX	0	0	0			0	0	382		12.6		382		12.6		320	320	10.5	10.5	320	320	1	0	1	1	1	1	1	288
698	Gaborone	Within	0	0	0	Formula feeding only	0	Missing/Unknown	On HAART prior to delivery	3.059999995	16	3.349999994	36	536.87	5.3687	1	1	-0.382338433	Placebo	0	0	0			0	0	48		1.6		48		1.6		48		1.6		48		0	0	0	1	1	1	1	-59
700	Molepolole	Prior to	0	0	0	Formula feeding only	0	<=40	On HAART prior to delivery	3.019999996	31	3.899999999	40	472.81	4.7281	1	1	-0.473046879	Placebo	1	1	0			0	1	31	31	1	1	31	31	1	1	31		1		31	31	1	0	1	1	1	1	1	289
701	Gaborone	Within	1	1	1	Formula feeding only	0	Missing/Unknown	Not on HAART prior to delivery	3.009999998	14	3.419999994	20	879.27	8.7927	1	1	-0.712313274	Placebo	0	0	0			0	0	397		13.1		397		13.1		397		13.1		397		0	0	0	1	1	1	1	288
702	Gaborone	Within	1	1	1	Formula feeding only	0	Missing/Unknown	On HAART prior to delivery	3.559999995	14	3.599999994	29	358.75	3.5875	1	1	0.428350463	CTX	0	0	0			0	0	397		13.1		397		13.1		397		13.1		397		0	0	0	1	1	1	1	290
703	Gaborone	Within	1	1	1	Formula feeding only	0	Missing/Unknown	On HAART prior to delivery	3.25	15	3.599999994	39	686	6.86	1	1	-0.199162391	CTX	0	0	0			0	0	48		1.6		48		1.6		48		1.6		48		0	0	0	1	1	1	1	-58
704	Gaborone	Within	1	1	1	Breastfeeding only	1	Missing/Unknown	On HAART prior to delivery	2.599999994	15	2.899999999	40	652.2	6.522	1	1	-1.473952105	CTX	0	0	0			0	0	396		13		396		13		396		13		396		0	0	0	1	1	1	1	288
705	Gaborone	Within	1	1	1	Formula feeding only	0	Missing/Unknown	On HAART prior to delivery	2.169999994	29	2.539999999	36	278.43	2.7843	0	0	-2.608671635	Placebo	0	0	0			0	0	382		12.6		382		12.6		382		12.6		382		0	0	0	1	1	1	1	288
706	Gaborone	Prior to	0	0	0	Formula feeding only	0	>40	Not on HAART prior to delivery	3.439999998	28	4.019999996	21	655	6.55	0	1	0.444949244	Placebo	0	0	0			0	0	383		12.6		383		12.6		383		12.6		383		0	0	0	1	1	1	1	288
707	Gaborone	Within	1	1	1	Breastfeeding only	1	<=40	On HAART prior to delivery	3.659999996	16	4.179999992	20	338.67	3.3867	1	1	0.898240803	CTX	0	0	0			0	0	171		5.6		171		5.6		171		5.6		171		0	0	0	1	1	1	1	64
708	Molepolole	Within	1	1	1	Breastfeeding only	1	Missing/Unknown	On HAART prior to delivery	3.019999996	15	3.299999997	36	517.01	5.1701	1	1	-0.690410069	CTX	0	0	0			0	0	396		13		396		13		396		13		396		0	0	0	1	1	1	1	290
709	Gaborone	Within	1	1	1	Formula feeding only	0	<=40	On HAART prior to delivery	3.199999996	24	3.899999999	32	388.77	3.8877	1	1	-0.303980589	Placebo	0	0	0			0	0	387		12.7		387		12.7		387		12.7		387		0	0	0	1	1	1	1	288
711	Molepolole	Prior to	0	0	0	Formula feeding only	0	>40	On HAART prior to delivery	2.299999997	30	3.599999994	36	342	3.42	1	0	-2.407174659	Placebo	0	0	0			0	0	382		12.6		382		12.6		102	102	3.4	3.4	102	102	1	0	1	1	1	1	1	290
712	Gaborone	Within	0	0	0	Formula feeding only	0	<=40	On HAART prior to delivery	3.269999996	14	3.5	25	713.97	7.1397	1	1	0.082229743	CTX	0	0	0			0	0	85		2.8		85		2.8		85		2.8		85		0	0	0	1	1	1	1	-25
713	Molepolole	Within	1	1	1	Breastfeeding only	1	<=40	On HAART prior to delivery	2.799999997	29	3.5	37	438.64	4.3864	1	1	-1.183660923	Placebo	0	0	0			0	0	159		5.2		159		5.2		159		5.2		159		0	1	1	1	1	1	1	65
714	Molepolole	Within	1	0	1	Formula feeding only	0	>40	No documented HAART during pregnancy	2.799999997	31	3.899999999	32	463.29	4.6329	1	1	-0.985745204	Placebo	0	0	0			0	0	380		12.5		380		12.5		380		12.5		380		1	0	1	1	1	1	1	290
715	Molepolole	Prior to	0	0	0	Formula feeding only	0	<=40	On HAART prior to delivery	3.18	30	4.5	37	451	4.51	1	1	-0.114539632	Placebo	0	0	0			0	0	382		12.6		382		12.6		382		12.6		382		0	0	0	1	1	1	1	290
716	Gaborone	Within	1	1	1	Breastfeeding only	1	Missing/Unknown	On HAART prior to delivery	2.969999999	33	4.099999994	21	755.3	7.553	0	1	-0.587484652	Placebo	0	0	0			0	0	378		12.4		378		12.4		378		12.4		378		0	0	0	1	1	1	1	289
717	Molepolole	Within	1	1	1	Breastfeeding only	1	Missing/Unknown	On HAART prior to delivery	2.199999996	31	1.84	42	508.18	5.0818	0	0	-2.672225604	Placebo	0	0	0			0	0	380		12.5		380		12.5		380		12.5		380		0	0	0	1	1	1	1	287
718	Gaborone	Within	1	1	1	Formula feeding only	0	Missing/Unknown	On HAART prior to delivery	3.009999998	29	4.079999998	32	682.62	6.8262	0	1	-0.495840062	Placebo	0	0	0			0	0	158		5.2		158		5.2		158		5.2		158		0	0	0	1	1	1	1	64
719	Gaborone	Within	1	1	1	Formula feeding only	0	<=40	On HAART prior to delivery	2.339999996	29	3.639999993	22	374.02	3.7402	1	0	-2.30325665	Placebo	0	0	0			0	0	382		12.6		382		12.6		382		12.6		382		0	0	0	1	1	1	1	290
720	Molepolole	Within	1	1	1	Formula feeding only	0	Missing/Unknown	On HAART prior to delivery	2.799999997	16	3.199999996	25	251.17	2.5117	1	1	-0.985745204	CTX	0	0	0			0	0	395		13		395		13		395		13		395		0	0	0	1	1	1	1	288
722	Gaborone	Within	1	1	1	Formula feeding only	0	Missing/Unknown	On HAART prior to delivery	3.349999994	28	4.25	23	676.89	6.7689	1	1	0.00736473	CTX	0	0	0			0	0	383		12.6		383		12.6		383		12.6		383		0	0	0	1	1	1	1	289
723	Gaborone	Within	0	0	0	Formula feeding only	0	Missing/Unknown	On HAART prior to delivery	3.819999993	14	4.099999994	30	480	4.8	1	1	0.927732726	CTX	0	0	0			0	0	47		1.5		47		1.5		47		1.5		47		1	0	1	1	1	1	1	-63
724	Gaborone	Within	1	1	1	Breastfeeding only	1	>40	On HAART prior to delivery	2.699999996	30	3.359999999	32	634.76	6.3476	1	1	-1.227049338	Placebo	0	0	0			0	0	381		12.5		381		12.5		381		12.5		381		0	0	0	1	1	1	1	287
726	Gaborone	Within	1	1	1	Formula feeding only	0	Missing/Unknown	On HAART prior to delivery	2.869999997	16	3.18	30	795.76	7.9576	1	1	-1.024062178	Placebo	0	0	0			0	0	80		2.6		80		2.6		80		2.6		80		0	0	0	1	1	1	1	-27
727	Gaborone	Within	1	1	1	Formula feeding only	0	Missing/Unknown	On HAART prior to delivery	3.539999999	17	3.899999999	31	556	5.56	1	1	0.653150486	Placebo	0	0	0			0	0	255		8.4		255		8.4		255		8.4		255		0	0	0	1	1	1	1	149
728	Gaborone	Within	1	1	1	Formula feeding only	0	Missing/Unknown	On HAART prior to delivery	3.399999999	16	3.5	37	351	3.51	1	1	0.360619936	Placebo	0	0	0			0	0	219		7.2		219		7.2		219		7.2		219		0	0	0	1	1	1	1	112
729	Gaborone	Within	1	1	1	Formula feeding only	0	<=40	On HAART prior to delivery	2.399999999	30	3.109999999	29	819.05	8.1905	1	0	-2.149527042	CTX	1	1	0			1	0	65	155	2.1	5.1	381		12.5		65	155	2.1	5.1	65	155	1	0	1	1	1	1	1	288
731	Molepolole	Within	1	1	1	Formula feeding only	0	Missing/Unknown	On HAART prior to delivery	2.599999994	16	3.5	40	671.73	6.7173	1	1	-1.473952105	CTX	0	0	0			0	0	77		2.5		77		2.5		77		2.5		77		0	0	0	1	1	1	1	-31
732	Gaborone	Within	1	1	1	Formula feeding only	0	Missing/Unknown	On HAART prior to delivery	2.68	15	2.799999997	44	668	6.68	1	1	-1.275971192	Placebo	1	1	0			0	1	13	13	0.4	0.4	13	13	0.4	0.4	13		0.4		13	13	1	0	1	1	1	1	1	290
733	Molepolole	Within	1	1	1	Formula feeding only	0	<=40	On HAART prior to delivery	2.869999997	29	3.799999997	39	449.37	4.4937	1	1	-1.024062178	CTX	0	0	0			0	0	382		12.6		382		12.6		382		12.6		382		0	0	0	1	1	1	1	290
734	Gaborone	Within	0	0	0	Formula feeding only	0	<=40	On HAART prior to delivery	2.399999999	28	2.299999997	20	797.24	7.9724	0	0	-2.149527042	CTX	0	0	0			0	0	0		0		0		0		0		0		0		0	0	0	0	0	0	0	-95
735	Molepolole	Within	1	1	1	Formula feeding only	0	<=40	On HAART prior to delivery	2	30	3.099999994	40	532.92	5.3292	1	0	-3.090412788	CTX	0	0	0			0	0	381		12.5		381		12.5		381		12.5		381		0	0	0	1	1	1	1	288
736	Molepolole	Within	0	1	1	Formula feeding only	0	>40	On HAART prior to delivery	2.959999993	30	2.899999999	38	207.93	2.0793	1	1	-0.610515057	Placebo	1	0	1		1	0	0	174	174	5.7	5.7	169	169	5.6	5.6	169		5.6		169	169	1	1	1	1	1	1	1	83	83
737	Molepolole	Within	1	1	1	Formula feeding only	0	Missing/Unknown	On HAART prior to delivery	3.699999996	32	4.299999997	38	490.39	4.9039	1	1	0.700092719	CTX	0	0	0			0	0	361		11.9		361		11.9		361		11.9		361		0	0	0	1	1	1	1	271
738	Molepolole	Within	1	1	1	Breastfeeding only	1	Missing/Unknown	On HAART prior to delivery	2.5	15	2.699999996	28	465.5	4.655	1	1	-1.726806488	CTX	0	0	0			0	0	396		13		396		13		396		13		396		0	0	0	1	1	1	1	288
740	Molepolole	Within	1	1	1	Formula feeding only	0	Missing/Unknown	On HAART prior to delivery	3.389999993	17	3.799999997	27	588.99	5.8899	1	1	0.339441732	Placebo	0	0	0			0	0	236		7.8		236		7.8		236		7.8		236		0	0	0	1	1	1	1	130
741	Molepolole	Prior to	0	0	0	Breastfeeding only	1	<=40	No documented HAART during pregnancy	2.5	30	3.399999999	27	865	8.65	1	1	-1.898779931	CTX	0	0	0			0	0	382		12.6		382		12.6		1	35	0	1.2	1	35	1	0	1	1	1	1	1	11	11
742	Gaborone	Within	1	0	1	Formula feeding only	0	Missing/Unknown	On HAART prior to delivery	3.369999997	16	3.699999996	39	763.56	7.6356	1	1	0.048186643	Placebo	0	0	0			0	0	395		13		395		13		395		13		395		0	0	0	1	1	1	1	288
743	Gaborone	Within	1	1	1	Breastfeeding only	1	<=40	On HAART prior to delivery	3.479999997	28	4.519999996	37	458.35	4.5835	1	1	0.269932594	CTX	0	0	0			0	0	383		12.6		383		12.6		383		12.6		383		0	0	0	1	1	1	1	288
746	Gaborone	Within	1	1	1	Formula feeding only	0	<=40	On HAART prior to delivery	2.919999994	29	4.039999992	33	432.64	4.3264	1	1	-0.703121488	CTX	0	0	0			0	0	382		12.6		382		12.6		382		12.6		382		0	0	0	1	1	1	1	287
747	Gaborone	Within	0	0	0	Formula feeding only	0	Missing/Unknown	On HAART prior to delivery	2.199999996	29	2.449999996	34	160.61	1.6061	1	0	-2.525207106	CTX	1	0	1	1		0	0	94	94	3.1	3.1	0		0		91	91	3	3	91	91	0	1	1	1	1	1	0	-92
748	Gaborone	Within	1	1	1	Formula feeding only	0	>40	On HAART prior to delivery	3.319999993	32	4.649999991	32	197.97	1.9797	1	1	-0.054166827	Placebo	0	0	0			0	0	379		12.5		379		12.5		379		12.5		379		0	0	0	1	1	1	1	288
749	Molepolole	Prior to	0	0	0	Formula feeding only	0	>40	On HAART prior to delivery	3.469999999	30	3.199999996	29	429.22	4.2922	1	1	0.507798637	CTX	0	0	0			0	0	0		0		0		0		0		0		0		0	1	1	0	0	0	0	-92
750	Gaborone	Within	1	1	1	Formula feeding only	0	Missing/Unknown	On HAART prior to delivery	2.43	15	2.68	22	861.97	8.6197	1	0	-2.073599784	CTX	0	0	0			0	0	396		13		396		13		396		13		396		0	0	0	1	1	1	1	287
751	Gaborone	Within	1	1	1	Formula feeding only	0	>40	On HAART prior to delivery	2.829999998	31	3.549999997	39	172.05	1.7205	0	1	-1.114946869	CTX	1	1	0			1	0	217	217	7.1	7.1	380		12.5		217	217	7.1	7.1	217	217	1	0	1	1	1	1	1	124	124
752	Gaborone	Prior to	0	0	0	Formula feeding only	0	<=40	On HAART prior to delivery	1.739999998	33	2.68	34	541.33	5.4133	0	0	-3.808750005	CTX	0	0	0			0	0	56		1.8		56		1.8		56		1.8		56		0	0	0	1	1	1	1	-35
753	Gaborone	Within	1	1	1	Formula feeding only	0	Missing/Unknown	On HAART prior to delivery	3.879999995	16	4.199999988	34	345	3.45	1	1	1.334960898	Placebo	0	0	0			0	0	395		13		395		13		395		13		395		0	0	0	1	1	1	1	287
754	Molepolole	Within	0	0	0	Formula feeding only	0	Missing/Unknown	On HAART prior to delivery	3.699999996	15	4.299999997	29	628.5	6.285	1	1	0.978830101	CTX	1	1	0			1	0	26	26	0.9	0.9	44		1.4		26	26	0.9	0.9	26	26	1	1	1	1	1	1	1	-62
755	Gaborone	Within	1	1	1	Formula feeding only	0	<=40	On HAART prior to delivery	2.979999997	33	4.11999999	28	250.02	2.5002	1	1	-0.778308626	Placebo	0	0	0			0	0	378		12.4		378		12.4		367	367	12.1	12.1	367	367	0	0	0	1	1	1	1	288
756	Molepolole	Prior to	0	0	0	Formula feeding only	0	<=40	On HAART prior to delivery	2.099999994	34	3.399999999	26	696.57	6.9657	1	0	-2.94524426	CTX	0	0	0			0	0	28		0.9		28		0.9		28		0.9		28		0	0	0	1	1	1	1	-61
757	Gaborone	Prior to	0	0	0	Formula feeding only	0	>40	Not on HAART prior to delivery	3.729999997	29	4.049999997	26	350.07	3.5007	1	1	0.757448307	Placebo	1	1	0			0	1	64	64	2.1	2.1	64	64	2.1	2.1	64		2.1		64	64	1	0	1	1	1	1	1	290
759	Gaborone	Within	1	1	1	Formula feeding only	0	Missing/Unknown	On HAART prior to delivery	1.779999998	30	2.299999997	38	394.35	3.9435	0	0	-3.792359391	Placebo	0	0	0			0	0	301		9.9		301		9.9		301		9.9		301		0	0	0	1	1	1	1	208
760	Molepolole	Within	1	1	1	Formula feeding only	0	Missing/Unknown	On HAART prior to delivery	2.899999999	16	3.029999994	38	557.75	5.5775	1	1	-0.956438657	CTX	0	0	0			0	0	268		8.8		268		8.8		268		8.8		268		0	0	0	1	1	1	1	161
761	Molepolole	Within	1	1	1	Formula feeding only	0	Missing/Unknown	On HAART prior to delivery	2.899999999	28	4.11999999	24	709.01	7.0901	1	1	-0.956438657	Placebo	0	0	0			0	0	34		1.1		34		1.1		34		1.1		34		0	0	0	1	1	1	1	-59
762	Gaborone	Within	1	1	1	Formula feeding only	0	Missing/Unknown	No documented HAART during pregnancy	2.68	17	3.5	32	510.72	5.1072	1	1	-1.275971192	Placebo	0	0	0			0	0	269		8.8		269		8.8		269		8.8		269		0	0	0	1	1	1	1	162
764	Molepolole	Within	1	1	1	Formula feeding only	0	Missing/Unknown	On HAART prior to delivery	3.589999996	14	4.199999988	33	476.68	4.7668	1	1	0.755887072	Placebo	0	0	0			0	0	397		13.1		397		13.1		397		13.1		397		0	0	0	1	1	1	1	288
765	Molepolole	Within	1	1	1	Formula feeding only	0	<=40	On HAART prior to delivery	2.409999996	17	3	21	590.43	5.9043	1	0	-2.124149628	CTX	1	1	0			0	1	30	30	1	1	30	30	1	1	30		1		30	30	1	0	1	1	1	1	1	290
766	Molepolole	Within	1	1	1	Formula feeding only	0	<=40	On HAART prior to delivery	2.899999999	17	3.799999997	22	999	9.99	1	1	-0.956438657	CTX	0	0	0			0	0	394		13		394		13		394		13		394		0	0	0	1	1	1	1	287
768	Gaborone	Within	1	1	1	Breastfeeding only	1	>40	Not on HAART prior to delivery	2.709999993	33	4	28	449.19	4.4919		1	-1.202672519	CTX	0	0	0			0	0	378		12.4		378		12.4		378		12.4		378		0	0	0	1	1	1	1	287
769	Gaborone	Within	1	0	1	Breastfeeding only	1	Missing/Unknown	On HAART prior to delivery	2.899999999	31	4.259999991	24	423.03	4.2303	1	1	-0.749719378	Placebo	0	0	0			0	0	380		12.5		380		12.5		380		12.5		380		0	0	0	1	1	1	1	289
770	Gaborone	Within	1	1	1	Formula feeding only	0	Missing/Unknown	On HAART prior to delivery	2.849999994	24	3.619999997	38	728	7.28	1	1	-0.86709137	Placebo	0	0	0			0	0	342		11.3		342		11.3		342		11.3		342		0	0	0	1	1	1	1	243
771	Gaborone	Within	1	1	1	Breastfeeding only	1	<=40	On HAART prior to delivery	3.269999996	28	4.429999992	24	376.41	3.7641	1	1	-0.15752923	Placebo	0	0	0			0	0	383		12.6		383		12.6		383		12.6		383		0	0	0	1	1	1	1	287
772	Molepolole	Within	1	1	1	Formula feeding only	0	Missing/Unknown	On HAART prior to delivery	4.299999997	15	5.099999994	37	495.08	4.9508	1	1	1.794391242	CTX	0	0	0			0	0	210		6.9		210		6.9		210		6.9		210		0	0	0	1	1	1	1	101
773	Gaborone	Within	1	1	1	Formula feeding only	0	Missing/Unknown	On HAART prior to delivery	3.799999997	14	4.219999999	33	548.24	5.4824	1	1	1.177971607	Placebo	1	1	0			1	0	192	192	6.3	6.3	397		13.1		192	192	6.3	6.3	192	192	1	0	1	1	1	1	1	85	85
774	Molepolole	Within	1	1	1	Formula feeding only	0	Missing/Unknown	On HAART prior to delivery	3.5	15	3.809999995	35	877.78	8.7778	1	1	0.570312526	Placebo	0	0	0			0	0	176		5.8		176		5.8		176		5.8		176		0	0	0	1	1	1	1	68
775	Gaborone	Within	1	1	1	Breastfeeding only	1	<=40	On HAART prior to delivery	2.959999993	17	3.569999993	31	888.3	8.883	1	1	-0.610515057	CTX	0	0	0			0	0	394		13		394		13		394		13		394		0	0	0	1	1	1	1	290
776	Gaborone	Within	1	1	1	Formula feeding only	0	<=40	On HAART prior to delivery	3.239999995	17	4.099999994	28	383.98	3.8398	1	1	-0.220041582	CTX	0	0	0			0	0	80		2.6		80		2.6		80		2.6		80		0	0	0	1	1	1	1	-26
777	Gaborone	Within	1	1	1	Formula feeding only	0	Missing/Unknown	On HAART prior to delivery	4.189999998	34	5.559999988	35	810.22	8.1022	1	1	1.925056972	CTX	0	0	0		1	0	0	29		1		29		1		29		1		29		0	0	0	1	1	1	1	-58
778	Gaborone	Prior to	0	0	0	Formula feeding only	0	<=40	On HAART prior to delivery	3.719999999	30	4.779999986	33	591.54	5.9154	1	1	0.738363276	CTX	0	0	0			0	0	381		12.5		381		12.5		381		12.5		381		0	0	0	1	1	1	1	288
779	Gaborone	Within	1	1	1	Formula feeding only	0	Missing/Unknown	On HAART prior to delivery	3.019999996	17	3.199999996	18	551.54	5.5154	1	1	-0.690410069	Placebo	1	1	0			1	0	216	216	7.1	7.1	394		13		216	216	7.1	7.1	216	216	1	0	1	1	1	1	1	109	109
780	Gaborone	Within	1	1	1	Formula feeding only	0	Missing/Unknown	On HAART prior to delivery	3.219999999	28	3.839999996	31	424.05	4.2405	1	1	-0.261926186	CTX	0	0	0			0	0	383		12.6		383		12.6		383		12.6		383		0	0	0	1	1	1	1	288
781	Gaborone	Prior to	0	0	0	Formula feeding only	0	<=40	Not on HAART prior to delivery	2.699999996	29	3.449999996	24	758.97	7.5897	1	1	-1.416232016	CTX	0	0	0			0	0	154		5.1		154		5.1		154		5.1		154		0	0	0	1	1	1	1	60
782	Gaborone	Within	1	1	1	Formula feeding only	0	Missing/Unknown	On HAART prior to delivery	2.68	30	3.199999996	32	254.5	2.545	0	1	-1.275971192	CTX	0	0	0			0	0	381		12.5		381		12.5		323	323	10.6	10.6	323	323	0	0	0	1	1	1	1	288
783	Gaborone	Within	1	1	1	Formula feeding only	0	Missing/Unknown	On HAART prior to delivery	3.349999994	14	3.5	27	554.64	5.5464	1	1	0.25433998	CTX	0	0	0			0	0	397		13.1		397		13.1		397		13.1		397		0	0	0	1	1	1	1	288
784	Gaborone	Within	1	1	1	Breastfeeding only	1	Missing/Unknown	On HAART prior to delivery	3.699999996	15	4.129999995	32	311	3.11	1	1	0.700092719	Placebo	0	0	0			0	0	47		1.5		47		1.5		47		1.5		47		0	0	0	1	1	1	1	-59
785	Gaborone	Within	1	1	1	Formula feeding only	0	<=40	On HAART prior to delivery	3.529999994	30	4.799999997	33	1066.03	10.6603	1	1	0.369218134	CTX	1	1	0			1	0	67	67	2.2	2.2	381		12.5		67	67	2.2	2.2	67	67	1	0	1	1	1	1	1	288
786	Gaborone	Within	1	1	1	Formula feeding only	0	Missing/Unknown	On HAART prior to delivery	2.839999996	32	3.279999994	23	634.98	6.3498	0	1	-1.092147663	CTX	0	0	0			0	0	270		8.9		270		8.9		270		8.9		270		1	0	1	1	1	1	1	180
787	Molepolole	Within	1	1	1	Formula feeding only	0	<=40	On HAART prior to delivery	3.399999999	25	4	30	251	2.51	1	1	0.360619936	CTX	0	0	0			0	0	343		11.3		343		11.3		343		11.3		343		0	0	0	1	1	1	1	245
788	Gaborone	Within	1	1	1	Breastfeeding only	1	Missing/Unknown	On HAART prior to delivery	3.049999997	32	4.339999989	21	424.69	4.2469	1	1	-0.62498253	Placebo	0	0	0			0	0	168		5.5		168		5.5		168		5.5		168		0	0	0	1	1	1	1	79
789	Gaborone	Within	1	0	1	Formula feeding only	0	Missing/Unknown	On HAART prior to delivery	3.099999994	15	2.959999993	34	368	3.68	1	1	-0.292361139	CTX	0	0	0			0	0	137		4.5		137		4.5		137		4.5		137		0	0	0	1	1	1	1	31
790	Molepolole	Within	1	1	1	Breastfeeding only	1	>40	Not on HAART prior to delivery	3.099999994	29	4.099999994	36	683.68	6.8368	0	1	-0.292361139	Placebo	0	0	0			0	0	382		12.6		382		12.6		382		12.6		382		0	0	0	1	1	1	1	287
791	Gaborone	Prior to	0	0	0	Formula feeding only	0	<=40	On HAART prior to delivery	2.889999993	29	4.099999994	36	808.74	8.0874	1	1	-0.978929003	CTX	1	1	0			1	0	110	110	3.6	3.6	383		12.6		110	110	3.6	3.6	110	110	1	0	1	1	1	1	1	17	17
792	Gaborone	Within	1	1	1	Formula feeding only	0	<=40	On HAART prior to delivery	2.799999997	28	3.379999995	25	442.77	4.4277	1	1	-0.985745204	Placebo	0	0	0			0	0	383		12.6		383		12.6		383		12.6		383		0	0	0	1	1	1	1	288
793	Gaborone	Within	1	1	1	Formula feeding only	0	<=40	On HAART prior to delivery	3.339999996	29	3.959999993	36	498.46	4.9846	1	1	0.23296636	Placebo	0	0	0			0	0	382		12.6		382		12.6		382		12.6		382		0	0	0	1	1	1	1	287
794	Gaborone	Within	0	0	0	Formula feeding only	0	Missing/Unknown	On HAART prior to delivery	2.759999998	15	2.699999996	29	942.74	9.4274	1	1	-1.081616201	CTX	0	0	0			0	0	44		1.4		44		1.4		44		1.4		44		0	0	0	1	1	1	1	-62
795	Molepolole	Within	1	1	1	Formula feeding only	0	Missing/Unknown	On HAART prior to delivery	2.899999999	16	3.399999999	39	297.79	2.9779	1	1	-0.749719378	Placebo	0	0	0			0	0	395		13		395		13		395		13		395		0	0	0	1	1	1	1	290
796	Molepolole	Within	1	1	1	Formula feeding only	0	Missing/Unknown	On HAART prior to delivery	3.139999993	15	3.5	33	835	8.35	1	1	-0.20309978	Placebo	0	0	0			0	0	258		8.5		258		8.5		258		8.5		258		0	0	0	1	1	1	1	150
797	Molepolole	Within	1	0	1	Formula feeding only	0	Missing/Unknown	On HAART prior to delivery	2.789999999	16	3.399999999	28	980.03	9.8003	1	1	-1.206672112	CTX	0	0	0			0	0	395		13		395		13		395		13		395		0	0	0	1	1	1	1	290
798	Gaborone	Within	1	1	1	Formula feeding only	0	Missing/Unknown	On HAART prior to delivery	2.289999999	29	3	30	1064.85	10.6485	0	0	-2.278963319	Placebo	0	0	0			0	0	382		12.6		382		12.6		382		12.6		382		0	0	0	1	1	1	1	289
799	Gaborone	Within	1	1	1	Formula feeding only	0	Missing/Unknown	No documented HAART during pregnancy	2.589999996	28	3.5	25	375.35	3.7535	0	1	-1.678634463	CTX	0	0	0			0	0	383		12.6		383		12.6		383		12.6		383		0	0	0	1	1	1	1	287
801	Gaborone	Within	1	1	1	Breastfeeding only	1	<=40	On HAART prior to delivery	2.899999999	15	3.599999994	32	1103.87	11.0387	0	1	-0.956438657	CTX	0	0	0			0	0	270		8.9		270		8.9		270		8.9		270		0	0	0	1	1	1	1	161
802	Molepolole	Prior to	0	0	0	Breastfeeding only	1	<=40	On HAART prior to delivery	2.699999996	29	3.899999999	37	623.72	6.2372	0	1	-1.227049338	CTX	0	0	0			0	0	383		12.6		317	317	10.4	10.4	317		10.4		317	317	0	0	0	1	1	1	1	289
803	Molepolole	Prior to	0	0	0	Breastfeeding only	1	>40	Not on HAART prior to delivery	3.379999995	32	4.589999989	24	680	6.8	1	1	0.318224832	CTX	0	0	0			0	0	380		12.5		380		12.5		380		12.5		380		0	0	0	1	1	1	1	289
804	Molepolole	Within	1	1	1	Breastfeeding only	1	<=40	On HAART prior to delivery	3.559999995	29	5.099999994	24	609.23	6.0923	1	1	0.428350463	Placebo	0	0	0			0	0	382		12.6		382		12.6		382		12.6		382		0	0	0	1	1	1	1	290
805	Molepolole	Within	1	1	1	Formula feeding only	0	Missing/Unknown	On HAART prior to delivery	3.199999996	15	3.699999996	33	558.36	5.5836	1	1	-0.070518071	CTX	0	0	0			0	0	396		13		396		13		396		13		396		0	0	0	1	1	1	1	290
806	Molepolole	Within	1	1	1	Formula feeding only	0	Missing/Unknown	On HAART prior to delivery	1.899999999	31	2.799999997	22	584.18	5.8418	0	0	-3.475740555	Placebo	0	0	0			0	0	380		12.5		380		12.5		380		12.5		380		0	0	0	1	1	1	1	289
807	Gaborone	Within	1	1	1	Formula feeding only	0	Missing/Unknown	On HAART prior to delivery	3.049999997	28	3.099999994	36	124.9	1.249	1	1	-0.62498253	Placebo	0	0	0			0	0	160		5.3		160		5.3		160		5.3		160		0	0	0	1	1	1	1	64
808	Molepolole	Within	1	1	1	Breastfeeding only	1	Missing/Unknown	On HAART prior to delivery	3	29	3.899999999	21	759	7.59	0	1	-0.518680174	CTX	0	0	0			0	0	162		5.3		162		5.3		162		5.3		162		0	0	0	1	1	1	1	68
809	Molepolole	Prior to	0	0	0	Breastfeeding only	1	>40	On HAART prior to delivery	3.299999997	28	4.199999988	30	559.52	5.5952	1	1	0.147073381	CTX	0	0	0			0	0	384		12.6		384		12.6		158	248	5.2	8.2	158	248	0	0	0	1	1	1	1	288
810	Gaborone	Within	1	1	1	Formula feeding only	0	Missing/Unknown	On HAART prior to delivery	1.319999997	30	1.669999998	30	450.74	4.5074	0	0	-5.006064923	Placebo	0	0	0			0	0	34		1.1		34		1.1		34		1.1		34		0	0	0	1	1	1	1	-57
811	Gaborone	Within	0	1	1	Breastfeeding only	1	<=40	On HAART prior to delivery	3.579999998	28	4.319999993	27	273	2.73	1	1	0.735410962	Placebo	0	0	0			0	0	383		12.6		383		12.6		383		12.6		383		0	0	0	1	1	1	1	290
812	Molepolole	Within	1	1	1	Formula feeding only	0	Missing/Unknown	On HAART prior to delivery	3.399999999	17	3.899999999	32	538.12	5.3812	1	1	0.109124701	CTX	1	1	0			1	0	49	91	1.6	3	262		8.6		49	91	1.6	3	49	91	1	0	1	1	1	1	1	156
813	Gaborone	Within	1	1	1	Formula feeding only	0	>40	On HAART prior to delivery	2.509999998	28	2.799999997	25	650	6.5	1	1	-1.874067008	CTX	0	0	0			0	0	383		12.6		383		12.6		383		12.6		383		0	0	0	1	1	1	1	288
814	Molepolole	Prior to	0	0	0	Formula feeding only	0	<=40	On HAART prior to delivery	3.099999994	30	4	32	684.45	6.8445	1	1	-0.5168618	Placebo	0	0	0			0	0	382		12.6		382		12.6		382		12.6		382		0	0	0	1	1	1	1	289
815	Gaborone	Within	1	1	1	Breastfeeding only	1	>40	No documented HAART during pregnancy	2.589999996	29	3.479999997	27	352.51	3.5251	1	1	-1.678634463	CTX	0	0	0			0	0	382		12.6		382		12.6		382		12.6		382		0	0	0	1	1	1	1	290
816	Molepolole	Within	1	1	1	Formula feeding only	0	Missing/Unknown	On HAART prior to delivery	2.599999994	15	2.899999999	23	1025	10.25	1	1	-1.654483196	Placebo	0	0	0			0	0	352		11.6		352		11.6		352		11.6		352		0	0	0	1	1	1	1	244
817	Gaborone	Within	0	0	0	Formula feeding only	0	>40	On HAART prior to delivery	2.909999996	30	3.699999996	24	690.84	6.9084		1	-0.726395649	Placebo	0	0	0			0	0	0		0		0		0		0		0		0		0	0	0	0	0	0	0	-93
818	Gaborone	Prior to	0	0	0	Formula feeding only	0	<=40	On HAART prior to delivery	3.569999993	28	4.479999989	37	331.23	3.3123	1	1	0.447989087	Placebo	0	0	0			0	0	383		12.6		383		12.6		383		12.6		383		0	0	0	1	1	1	1	288
819	Gaborone	Within	0	0	0	Formula feeding only	0	<=40	On HAART prior to delivery	3.359999999	14	3.579999998	32	310.16	3.1016	1	1	0.027795476	Placebo	0	0	0			0	0	50		1.6		50		1.6		50		1.6		50		0	0	0	1	1	1	1	-60
820	Gaborone	Within	0	1	1	Formula feeding only	0	>40	On HAART prior to delivery	3.069999993	31	3.699999996	36	331.5	3.315	1	1	-0.359776172	Placebo	0	0	0			0	0	60		2		60		2		60		2		60		0	0	0	1	1	1	1	-30
821	Molepolole	Within	1	1	1	Breastfeeding only	1	Missing/Unknown	On HAART prior to delivery	3.699999996	17	4	20	1135.83	11.3583	1	1	0.700092719	CTX	0	0	0			0	0	172		5.7		172		5.7		172		5.7		172		0	0	0	1	1	1	1	68
822	Gaborone	Prior to	0	0	0	Formula feeding only	0	>40	On HAART prior to delivery	2.639999993	28	3.419999994	25	902	9.02	1	1	-1.374497358	Placebo	0	0	0			0	0	384		12.6		384		12.6		384		12.6		384		0	0	0	1	1	1	1	290
823	Molepolole	Within	1	1	1	Formula feeding only	0	Missing/Unknown	On HAART prior to delivery	2.659999996	14	3.669999994	27	210.07	2.1007	1	1	-1.510831224	Placebo	0	0	0			0	0	397		13.1		397		13.1		397		13.1		397		0	0	0	1	1	1	1	290
825	Molepolole	Within	1	1	1	Formula feeding only	0	Missing/Unknown	On HAART prior to delivery	2.539999999	28	3.5	35	604.63	6.0463	1	1	-1.800310804	Placebo	0	0	0			0	0	352		11.6		352		11.6		352		11.6		352		0	0	0	1	1	1	1	256
826	Molepolole	Within	1	1	1	Formula feeding only	0	Missing/Unknown	On HAART prior to delivery	2.5	18	3.099999994	27	674	6.74	1	1	-1.898779931	Placebo	0	0	0			0	0	350		11.5		350		11.5		350		11.5		350		0	0	0	1	1	1	1	244
827	Molepolole	Within	0	0	0	Breastfeeding only	1	Missing/Unknown	On HAART prior to delivery	3.209999993	14	3.5	20	1288.78	12.8878	1	1	-0.04857115	Placebo	0	0	0			0	0	41		1.3		41		1.3		41		1.3		41		0	0	0	1	1	1	1	-68
828	Gaborone	Within	1	1	1	Formula feeding only	0	Missing/Unknown	Not on HAART prior to delivery	2.949999996	16	3.599999994	24	446.92	4.4692	1	1	-0.633593666	Placebo	0	0	0			0	0	395		13		395		13		395		13		395		0	0	0	1	1	1	1	288
829	Gaborone	Within	0	1	1	Formula feeding only	0	<=40	On HAART prior to delivery	2.729999997	29	3.379999995	22	480.07	4.8007	1	1	-1.154085407	CTX	0	0	0			0	0	64		2.1		64		2.1		64		2.1		64		0	1	1	1	1	1	1	-28
830	Gaborone	Within	1	1	1	Formula feeding only	0	<=40	On HAART prior to delivery	2.779999994	15	3.199999996	33	493.93	4.9393	1	1	-1.229737098	Placebo	0	0	0			0	0	396		13		396		13		396		13		396		0	0	0	1	1	1	1	288
832	Gaborone	Within	1	1	1	Formula feeding only	0	<=40	On HAART prior to delivery	2.729999997	28	3.529999994	25	876	8.76	1	1	-1.345879971	CTX	0	0	0			0	0	383		12.6		383		12.6		383		12.6		383		0	0	0	1	1	1	1	287
833	Molepolole	Prior to	0	0	0	Formula feeding only	0	<=40	On HAART prior to delivery	3.099999994	30	4.699999988	32	662.86	6.6286	1	1	-0.5168618	CTX	0	0	0			0	0	382		12.6		382		12.6		382		12.6		382		0	0	0	1	1	1	1	289
834	Molepolole	Within	1	1	1	Formula feeding only	0	Missing/Unknown	On HAART prior to delivery	3.099999994	30	4.399999991	28	587.83	5.8783	1	1	-0.5168618	Placebo	0	0	0			0	0	381		12.5		381		12.5		381		12.5		381		0	0	0	1	1	1	1	289
835	Gaborone	Within	0	0	0	Formula feeding only	0	>40	On HAART prior to delivery	3.019999996	33	4.139999986	29	715.98	7.1598	1	1	-0.690410069	Placebo	0	0	0			0	0	31		1		31		1		31		1		31		0	0	0	1	1	1	1	-60
836	Gaborone	Within	1	1	1	Formula feeding only	0	Missing/Unknown	On HAART prior to delivery	2.009999998	28	3	34	429.74	4.2974	0	0	-3.06278444	CTX	0	0	0			0	0	35		1.2		35		1.2		35		1.2		35		0	0	0	1	1	1	1	-58
838	Gaborone	Within	1	1	1	Formula feeding only	0	Missing/Unknown	On HAART prior to delivery	3.989999995	19	3.899999999	37	389.54	3.8954	1	1	1.547582903	CTX	0	0	0			0	0	392		12.9		392		12.9		392		12.9		392		0	0	0	1	1	1	1	290
839	Molepolole	Within	1	1	1	Formula feeding only	0	Missing/Unknown	On HAART prior to delivery	2.5	30	3.049999997	24	1072	10.72		1	-1.726806488	Placebo	0	0	0			0	0	115		3.8		115		3.8		115		3.8		115		0	0	0	1	1	1	1	23
840	Gaborone	Prior to	0	0	0	Formula feeding only	0	>40	Not on HAART prior to delivery	3.119999997	31	4.319999993	33	348.44	3.4844	1	1	-0.24764189	CTX	0	0	0			0	0	381		12.5		381		12.5		381		12.5		381		0	0	0	1	1	1	1	289
841	Gaborone	Within	0	0	0	Formula feeding only	0	Missing/Unknown	On HAART prior to delivery	3.279999994	16	3.68	36	458	4.58	1	1	0.103885053	Placebo	0	0	0			0	0	0		0		0		0		0		0		0		0	0	0	0	0	0	0	-108
842	Molepolole	Within	1	1	1	Formula feeding only	0	<=40	On HAART prior to delivery	2.569999993	16	3.199999996	28	530	5.3	1	1	-1.549166511	Placebo	0	0	0			0	0	268		8.8		268		8.8		268		8.8		268		0	0	0	1	1	1	1	161
843	Gaborone	Within	1	1	1	Breastfeeding only	1	Missing/Unknown	No documented HAART during pregnancy	3.569999993	30	4.299999997	38	571.28	5.7128	0	1	0.714899396	Placebo	0	0	0			0	0	153		5		153		5		153		5		153		0	0	0	1	1	1	1	62
844	Gaborone	Within	1	1	1	Formula feeding only	0	Missing/Unknown	No documented HAART during pregnancy	2.569999993	17	3.119999997	23	1371.5	13.715	1	1	-1.549166511	CTX	0	0	0			0	0	47		1.5		47		1.5		47		1.5		47		0	0	0	1	1	1	1	-59
845	Gaborone	Within	1	1	1	Breastfeeding only	1	Missing/Unknown	On HAART prior to delivery	3.299999997	16	4	32	641.34	6.4134	1	1	0.147073381	CTX	0	0	0			0	0	168		5.5		168		5.5		168		5.5		168		0	0	0	1	1	1	1	63
846	Gaborone	Within	1	1	1	Breastfeeding only	1	Missing/Unknown	On HAART prior to delivery	3.519999996	14	3.799999997	33	254.84	2.5484	1	1	0.611804347	CTX	0	0	0			0	0	397		13.1		397		13.1		397		13.1		397		0	0	0	1	1	1	1	290
847	Gaborone	Within	0	0	0	Breastfeeding only	1	>40	On HAART prior to delivery	2.599999994	14	3	39	295.81	2.9581	1	1	-1.654483196	Placebo	1	0	1	1		0	0	47	47	1.5	1.5	0		0		44	44	1.4	1.4	44	44	0	1	1	1	1	1	0	-107
848	Gaborone	Within	1	1	1	Formula feeding only	0	Missing/Unknown	On HAART prior to delivery	2.919999994	17	3.299999997	31	378.14	3.7814	1	1	-0.911609075	Placebo	0	0	0			0	0	394		13		394		13		394		13		394		1	0	1	1	1	1	1	290
849	Gaborone	Prior to	0	0	0	Formula feeding only	0	>40	On HAART prior to delivery	3.129999995	29	4.399999991	30	227.47	2.2747	1	1	-0.452533626	CTX	0	0	0			0	0	383		12.6		383		12.6		383		12.6		383		0	0	0	1	1	1	1	288
850	Molepolole	Within	1	1	1	Formula feeding only	0	Missing/Unknown	On HAART prior to delivery	2.799999997	17	3.329999998	38	405.2	4.052	1	1	-1.183660923	Placebo	0	0	0			0	0	394		13		394		13		394		13		394		0	0	0	1	1	1	1	288
852	Gaborone	Within	1	1	1	Formula feeding only	0	Missing/Unknown	On HAART prior to delivery	2.809999995	14	3	37	554.58	5.5458	1	1	-0.961910128	Placebo	0	0	0			0	0	397		13.1		397		13.1		397		13.1		397		0	0	0	1	1	1	1	287
853	Molepolole	Within	1	1	1	Breastfeeding only	1	Missing/Unknown	On HAART prior to delivery	3.229999997	17	4.199999988	26	860.45	8.6045	1	1	-0.24096277	Placebo	0	0	0			0	0	394		13		394		13		394		13		394		0	0	0	1	1	1	1	288
854	Gaborone	Within	1	1	1	Formula feeding only	0	Missing/Unknown	On HAART prior to delivery	3.769999996	31	5.079999998	25	501.3	5.013	1	1	0.833456954	Placebo	0	0	0			0	0	380		12.5		380		12.5		380		12.5		380		1	0	1	1	1	1	1	289
855	Gaborone	Within	1	1	1	Formula feeding only	0	Missing/Unknown	On HAART prior to delivery	3.239999995	18	4	42	385.64	3.8564	1	1	0.017016751	Placebo	0	0	0			0	0	48		1.6		48		1.6		48		1.6		48		0	0	0	1	1	1	1	-55
856	Molepolole	Within	1	1	1	Formula feeding only	0	<=40	On HAART prior to delivery	3.669999994	30	4.599999994	34	609.04	6.0904	1	1	0.91843904	CTX	0	0	0			0	0	381		12.5		381		12.5		381		12.5		381		0	0	0	1	1	1	1	287
857	Gaborone	Within	1	1	1	Formula feeding only	0	<=40	On HAART prior to delivery	2.289999999	29	3.119999997	40			0	0	-2.278963319	Placebo	0	0	0			0	0	224		7.4		224		7.4		224		7.4		224		0	0	0	1	1	1	1	130
858	Gaborone	Within	1	1	1	Formula feeding only	0	Missing/Unknown	On HAART prior to delivery	2.529999994	28	3.169999994	32	428.48	4.2848	0	1	-1.824832871	Placebo	0	0	0			0	0	161		5.3		161		5.3		161		5.3		161		0	0	0	1	1	1	1	66
859	Gaborone	Within	0	0	0	Breastfeeding only	1	>40	Not on HAART prior to delivery	3.599999994	33	4.589999989	37	841.24	8.4124	1	1	0.7763279	Placebo	0	0	0			0	0	378		12.4		378		12.4		378		12.4		378		0	0	0	1	1	1	1	288
860	Gaborone	Within	0	0	0	Formula feeding only	0	<=40	On HAART prior to delivery	3.359999999	28	4.039999992	33	634	6.34	1	1	0.027795476	Placebo	0	0	0			0	0	383		12.6		383		12.6		383		12.6		383		0	0	0	1	1	1	1	288
861	Gaborone	Within	1	1	1	Formula feeding only	0	Missing/Unknown	On HAART prior to delivery	3.069999993	33	4.5	40	495.32	4.9532	0	1	-0.581596717	CTX	0	0	0			0	0	378		12.4		378		12.4		378		12.4		378		0	0	0	1	1	1	1	290
862	Gaborone	Within	1	1	1	Formula feeding only	0	<=40	On HAART prior to delivery	3.189999998	28	3.739999995	34	169.36	1.6936	1	1	-0.325071998	CTX	1	1	0			1	0	9	9	0.3	0.3	383		12.6		9	9	0.3	0.3	9	9	1	0	1	1	1	1	1	290
863	Molepolole	Within	0	0	0	Formula feeding only	0	Missing/Unknown	On HAART prior to delivery	2.409999996	34	2.899999999	29	43.94	0.4394	0	0	-1.959785965	Placebo	0	0	0			0	0	0		0		0		0		0		0		0		0	1	1	0	0	0	0	-88
864	Gaborone	Within	1	1	1	Formula feeding only	0	Missing/Unknown	On HAART prior to delivery	3.699999996	15	4	42	463.62	4.6362	1	1	0.700092719	Placebo	0	0	0			0	0	396		13		396		13		396		13		396		0	0	0	1	1	1	1	288
865	Gaborone	Within	1	1	1	Breastfeeding only	1	Missing/Unknown	On HAART prior to delivery	2.819999993	14	3.089999996	39	300	3	1	1	-0.938127508	CTX	0	0	0			0	0	389		12.8		389		12.8		389		12.8		389		0	0	0	1	1	1	1	280
866	Molepolole	Prior to	0	0	0	Formula feeding only	0	<=40	On HAART prior to delivery	2.289999999	29	3.099999994	37	772.12	7.7212	1	0	-2.278963319	CTX	0	0	0			0	0	383		12.6		383		12.6		383		12.6		383		0	0	0	1	1	1	1	290
867	Gaborone	Within	1	1	1	Breastfeeding only	1	>40	On HAART prior to delivery	2.699999996	14	3	31	478.93	4.7893	0	1	-1.416232016	CTX	0	0	0			0	0	363		11.9		363		11.9		363		11.9		363		0	0	0	1	1	1	1	254
868	Gaborone	Prior to	0	0	0	Formula feeding only	0	>40	On HAART prior to delivery	1.849999998	29	2.559999995	38	698.01	6.9801	0	0	-3.504838109	Placebo	0	0	0			0	0	383		12.6		383		12.6		383		12.6		383		0	0	0	1	1	1	1	289
869	Molepolole	Within	0	1	1	Breastfeeding only	1	<=40	On HAART prior to delivery	2.779999994	32	4	38	1026.99	10.2699	0	1	-1.033573959	Placebo	0	0	0			0	0	379		12.5		379		12.5		379		12.5		379		0	0	0	1	1	1	1	288
870	Gaborone	Within	1	1	1	Breastfeeding only	1	Missing/Unknown	On HAART prior to delivery	2.549999997	14	3.029999994	30	850.89	8.5089	1	1	-1.775851555	Placebo	0	0	0			0	0	397		13.1		397		13.1		397		13.1		397		0	0	0	1	1	1	1	287
871	Molepolole	Within	1	1	1	Formula feeding only	0	<=40	On HAART prior to delivery	2.839999996	29	4	30	851	8.51	1	1	-0.890718417	Placebo	0	0	0			0	0	382		12.6		382		12.6		382		12.6		382		0	0	0	1	1	1	1	288
874	Gaborone	Within	1	1	1	Formula feeding only	0	Missing/Unknown	On HAART prior to delivery	3.399999999	34	4.599999994	32	410.16	4.1016	1	1	0.109124701	CTX	0	0	0			0	0	377		12.4		377		12.4		377		12.4		377		0	0	0	1	1	1	1	288
875	Molepolole	Within	1	1	1	Formula feeding only	0	Missing/Unknown	On HAART prior to delivery	3.069999993	15	3.299999997	40	703	7.03	1	1	-0.359776172	CTX	0	0	0			0	0	83		2.7		83		2.7		83		2.7		83		0	0	0	1	1	1	1	-23
876	Molepolole	Within	1	1	1	Formula feeding only	0	Missing/Unknown	On HAART prior to delivery	2.639999993	33	3.599999994	37	612.82	6.1282	1	1	-1.374497358	Placebo	0	0	0			0	0	378		12.4		378		12.4		378		12.4		378		0	0	0	1	1	1	1	289
878	Gaborone	Prior to	0	0	0	Formula feeding only	0	>40	On HAART prior to delivery	3.599999994	31	4.659999996	18	386.47	3.8647	1	1	0.50669086	Placebo	0	0	0			0	0	381		12.5		381		12.5		381		12.5		381		0	0	0	1	1	1	1	288
879	Gaborone	Within	1	1	1	Formula feeding only	0	>40	No documented HAART during pregnancy	2.169999994	31	2.799999997	25	423	4.23	0	0	-2.608671635	CTX	0	0	0			0	0	380		12.5		380		12.5		380		12.5		380		1	0	1	1	1	1	1	288
880	Molepolole	Prior to	0	0	0	Breastfeeding only	1	<=40	On HAART prior to delivery	2.449999996	29	3.599999994	28	497.34	4.9734	1	0	-2.023320209	CTX	1	1	0			1	0	1	29	0	1	383		12.6		1	29	0	1	1	29	1	0	1	1	1	1	1	33	33
881	Gaborone	Within	0	0	0	Breastfeeding only	1	>40	Not on HAART prior to delivery	2.959999993	32	3.859999999	30	321.23	3.2123	1	1	-0.822546276	Placebo	0	0	0			0	0	68		2.2		68		2.2		68		2.2		68		0	0	0	1	1	1	1	-23
882	Gaborone	Within	1	1	1	Formula feeding only	0	Missing/Unknown	On HAART prior to delivery	3.359999999	15	3.959999993	30	750.41	7.5041	1	1	0.027795476	Placebo	0	0	0			0	0	396		13		396		13		396		13		396		0	0	0	1	1	1	1	288
883	Gaborone	Within	1	1	1	Formula feeding only	0	<=40	On HAART prior to delivery	2.849999994	29	3.879999995	28	608.07	6.0807	1	1	-1.069400683	CTX	0	0	0			0	0	382		12.6		382		12.6		382		12.6		382		0	0	0	1	1	1	1	287
884	Gaborone	Within	1	1	1	Breastfeeding only	1	Missing/Unknown	On HAART prior to delivery	3.089999996	14	3.389999993	35	918.32	9.1832	1	1	-0.538394585	CTX	0	0	0			0	0	168		5.5		168		5.5		168		5.5		168		0	0	0	1	1	1	1	61
885	Gaborone	Within	1	1	1	Formula feeding only	0	<=40	On HAART prior to delivery	2.789999999	31	3.959999993	42	536.5	5.365	1	1	-1.009633039	Placebo	0	0	0			0	0	380		12.5		380		12.5		380		12.5		380		0	0	0	1	1	1	1	288
886	Gaborone	Within	1	1	1	Formula feeding only	0	Missing/Unknown	On HAART prior to delivery	3.539999999	15	3.699999996	20	321.63	3.2163	1	1	0.653150486	CTX	0	0	0			0	0	245		8.1		245		8.1		245		8.1		245		0	0	0	1	1	1	1	136
887	Gaborone	Within	1	1	1	Formula feeding only	0	<=40	On HAART prior to delivery	3.43	28	3.799999997	42	563	5.63	1	1	0.423924077	CTX	0	0	0			0	0	383		12.6		383		12.6		383		12.6		383		0	0	0	1	1	1	1	288
888	Gaborone	Prior to	0	0	0	Breastfeeding only	1	>40	No documented HAART during pregnancy	2.799999997	29	3.879999995	27	404.95	4.0495	1	1	-0.985745204	CTX	0	0	0			0	0	383		12.6		383		12.6		383		12.6		383		0	0	0	1	1	1	1	290
889	Molepolole	Within	1	1	1	Formula feeding only	0	Missing/Unknown	On HAART prior to delivery	3.339999996	16	3.879999995	24	378.95	3.7895	1	1	0.23296636	CTX	0	0	0			0	0	395		13		395		13		395		13		395		0	0	0	1	1	1	1	290
890	Gaborone	Within	0	0	0	Formula feeding only	0	>40	On HAART prior to delivery	2.799999997	33	3.739999995	32	276	2.76	0	1	-0.985745204	CTX	0	0	0			0	0	39		1.3		39		1.3		39		1.3		39		0	0	0	1	1	1	1	-51
891	Gaborone	Within	1	1	1	Formula feeding only	0	Missing/Unknown	On HAART prior to delivery	2.779999994	14	2.599999994	38	152.86	1.5286	0	1	-1.033573959	CTX	0	0	0			0	0	397		13.1		397		13.1		397		13.1		397		0	0	0	1	1	1	1	287
892	Gaborone	Within	1	1	1	Formula feeding only	0	Missing/Unknown	On HAART prior to delivery	3.859999999	31	4.259999991	33	1347.2	13.472	1	1	1.002576317	CTX	0	0	0			0	0	380		12.5		380		12.5		380		12.5		380		0	0	0	1	1	1	1	288
893	Gaborone	Within	1	1	1	Breastfeeding only	1	Missing/Unknown	On HAART prior to delivery	3.119999997	32	3.779999994	29	708	7.08	1	1	-0.24764189	Placebo	0	0	0			0	0	379		12.5		379		12.5		379		12.5		379		1	0	1	1	1	1	1	288
894	Molepolole	Within	1	1	1	Formula feeding only	0	<=40	On HAART prior to delivery	3.199999996	18	3.719999999	33	612.17	6.1217	0	1	-0.070518071	Placebo	0	0	0			0	0	313		10.3		313		10.3		313		10.3		313		0	0	0	1	1	1	1	207
895	Molepolole	Within	0	0	0	Formula feeding only	0	>40	No documented HAART during pregnancy	2.389999993	30	2.879999995	24	470	4.7		0	-2.012287764	CTX	0	0	0			0	0	0		0		0		0		0		0		0		0	0	0	0	0	0	0	-93
896	Molepolole	Within	1	1	1	Formula feeding only	0	Missing/Unknown	On HAART prior to delivery	3.599999994	18	4.099999994	39	464	4.64	1	1	0.7763279	CTX	0	0	0			0	0	181		6		181		6		181		6		181		0	0	0	1	1	1	1	75
897	Molepolole	Within	1	1	1	Breastfeeding only	1	<=40	On HAART prior to delivery	3.169999994	29	4	33	389.02	3.8902	1	1	-0.136614723	CTX	0	0	0			0	0	382		12.6		382		12.6		382		12.6		382		0	0	0	1	1	1	1	287
898	Gaborone	Within	1	1	1	Breastfeeding only	1	Missing/Unknown	No documented HAART during pregnancy	1.77	30	1.859999999	19	227.13	2.2713	0	0	-3.725864939	Placebo	0	0	0			0	0	253		8.3		253		8.3		253		8.3		253		0	0	0	1	1	1	1	159
899	Molepolole	Within	1	1	1	Formula feeding only	0	Missing/Unknown	On HAART prior to delivery	3.199999996	19	3.5	34	622	6.22	1	1	-0.070518071	Placebo	0	0	0			0	0	80		2.6		80		2.6		80		2.6		80		0	0	0	1	1	1	1	-23
900	Gaborone	Within	1	1	1	Breastfeeding only	1	Missing/Unknown	On HAART prior to delivery	2.619999997	14	2.839999996	30	472.95	4.7295	1	1	-1.424107216	CTX	1	1	0			1	0	80	172	2.6	5.7	397		13.1		80	172	2.6	5.7	80	172	1	0	1	1	1	1	1	268	268
901	Molepolole	Within	1	0	1	Formula feeding only	0	<=40	On HAART prior to delivery	1.949999999	29	2.489999995	36	715.15	7.1515	1	0	-3.228554562	Placebo	0	0	0			0	0	382		12.6		382		12.6		382		12.6		382		0	0	0	1	1	1	1	288
902	Gaborone	Within	1	1	1	Breastfeeding only	1	Missing/Unknown	On HAART prior to delivery	3.129999995	14	3.399999999	28	435	4.35	1	1	-0.22534881	Placebo	0	0	0			0	0	81		2.7		81		2.7		81		2.7		81		0	0	0	1	1	1	1	-27
903	Molepolole	Prior to	0	0	0	Formula feeding only	0	<=40	On HAART prior to delivery	2.899999999	31	4	29			0	1	-0.749719378	Placebo	0	0	0			0	0	342		11.3		342		11.3		342		11.3		342		0	0	0	1	1	1	1	249
904	Gaborone	Within	1	1	1	Breastfeeding only	1	Missing/Unknown	On HAART prior to delivery	2.899999999	14	3.299999997	28	803	8.03	1	1	-0.749719378	CTX	0	0	0			0	0	176		5.8		176		5.8		176		5.8		176		0	0	0	1	1	1	1	66
905	Gaborone	Within	1	1	1	Formula feeding only	0	<=40	On HAART prior to delivery	2.389999993	28	3.329999998	28	539.86	5.3986	1	0	-2.174973437	CTX	0	0	0			0	0	383		12.6		383		12.6		383		12.6		383		0	0	0	1	1	1	1	288
906	Molepolole	Prior to	0	0	0	Formula feeding only	0	>40	Not on HAART prior to delivery	2.899999999	31	3.599999994	24	268.38	2.6838	1	1	-0.749719378	Placebo	0	0	0			0	0	381		12.5		381		12.5		63	154	2.1	5.1	63	154	0	0	0	1	1	1	1	288
907	Molepolole	Within	1	1	1	Formula feeding only	0	Missing/Unknown	On HAART prior to delivery	2.899999999	14	3.5	23	328.22	3.2822	1	1	-0.956438657	CTX	0	0	0			0	0	148		4.9		148		4.9		148		4.9		148		0	0	0	1	1	1	1	41
908	Gaborone	Within	1	1	1	Breastfeeding only	1	Missing/Unknown	On HAART prior to delivery	3.339999996	18	4.029999986	35	346.94	3.4694	1	1	-0.013105762	Placebo	0	0	0			0	0	274		9		274		9		274		9		274		0	0	0	1	1	1	1	169
909	Gaborone	Within	1	1	1	Formula feeding only	0	Missing/Unknown	On HAART prior to delivery	3.079999998	20	4.129999995	36	928	9.28	1	1	-0.337259347	Placebo	0	0	0			0	0	240		7.9		240		7.9		240		7.9		240		0	0	0	1	1	1	1	137
910	Gaborone	Prior to	0	0	0	Formula feeding only	0	<=40	On HAART prior to delivery	2.43	28	3.559999995	36	202	2.02	1	0	-2.073599784	Placebo	0	0	0			0	0	384		12.6		384		12.6		384		12.6		384		0	0	0	1	1	1	1	290
911	Gaborone	Prior to	0	0	0	Formula feeding only	0	>40	No documented HAART during pregnancy	3.189999998	28	4.11999999	29	479.29	4.7929	0	1	-0.325071998	Placebo	0	0	0			0	0	384		12.6		384		12.6		384		12.6		384		0	0	0	1	1	1	1	288
912	Gaborone	Within	1	1	1	Formula feeding only	0	Missing/Unknown	On HAART prior to delivery	2.819999993	15	3.139999993	32	846	8.46	1	1	-0.938127508	Placebo	0	0	0			0	0	80		2.6		80		2.6		80		2.6		80		0	0	0	1	1	1	1	-26
914	Gaborone	Within	1	0	1	Breastfeeding only	1	<=40	On HAART prior to delivery	3.849999994	30	5.299999997	31	304.07	3.0407	1	1	0.983912948	Placebo	0	0	0			0	0	381		12.5		381		12.5		381		12.5		381		0	0	0	1	1	1	1	288
915	Gaborone	Within	1	0	1	Breastfeeding only	1	>40	On HAART prior to delivery	3.259999998	27	3.899999999	31	370.02	3.7002	1	1	0.060533395	CTX	0	0	0			0	0	384		12.6		384		12.6		384		12.6		384		0	0	0	1	1	1	1	290
916	Molepolole	Within	1	1	1	Formula feeding only	0	Missing/Unknown	On HAART prior to delivery	3.199999996	16	3.099999994	32	539	5.39	1	1	-0.070518071	CTX	0	0	0			0	0	50		1.6		50		1.6		50		1.6		50		0	0	0	1	1	1	1	-55
917	Gaborone	Prior to	0	0	0	Formula feeding only	0	>40	Not on HAART prior to delivery	3.169999994	29	4.379999995	26	1173	11.73	1	1	-0.367384376	CTX	0	0	0			0	0	241		7.9		241		7.9		241		7.9		241		0	0	0	1	1	1	1	146
918	Molepolole	Within	1	1	1	Formula feeding only	0	Missing/Unknown	On HAART prior to delivery	2.5	14	3	38	471.24	4.7124	1	1	-1.726806488	CTX	0	0	0			0	0	397		13.1		397		13.1		397		13.1		397		0	0	0	1	1	1	1	287
919	Molepolole	Within	1	1	1	Formula feeding only	0	<=40	On HAART prior to delivery	2.669999994	15	3.099999994	35	132.89	1.3289	1	1	-1.300516923	Placebo	0	0	0			0	0	396		13		396		13		396		13		396		0	0	0	1	1	1	1	287
920	Gaborone	Within	1	1	1	Formula feeding only	0	Missing/Unknown	On HAART prior to delivery	3.299999997	26	4.5	32	580.42	5.8042	1	1	-0.095389297	Placebo	0	0	0			0	0	253		8.3		253		8.3		253		8.3		253		0	0	0	1	1	1	1	156
921	Molepolole	Within	1	1	1	Formula feeding only	0	Missing/Unknown	On HAART prior to delivery	2.5	29	3.199999996	28	276	2.76	0	1	-1.726806488	CTX	0	0	0			0	0	382		12.6		382		12.6		382		12.6		382		0	0	0	1	1	1	1	287
922	Molepolole	Within	1	1	1	Formula feeding only	0	Missing/Unknown	On HAART prior to delivery	3	19	3.799999997	27	585.19	5.8519	1	1	-0.518680174	Placebo	0	0	0			0	0	392		12.9		392		12.9		392		12.9		392		1	0	1	1	1	1	1	288
923	Gaborone	Within	1	1	1	Formula feeding only	0	Missing/Unknown	On HAART prior to delivery	2.799999997	14	3.299999997	22	906.93	9.0693	1	1	-0.985745204	Placebo	0	0	0			0	0	48		1.6		48		1.6		48		1.6		48		0	0	0	1	1	1	1	-59
924	Gaborone	Prior to	0	0	0	Formula feeding only	0	<=40	On HAART prior to delivery	3.189999998	29	4.399999991	27	296.2	2.962	1	1	-0.325071998	CTX	0	0	0			0	0	29		1		29		1		29		1		29		0	0	0	1	1	1	1	-65
925	Molepolole	Prior to	0	0	0	Breastfeeding only	1	>40	Not on HAART prior to delivery	3	32	4.699999988	34	530	5.3	1	1	-0.518680174	Placebo	0	0	0			0	0	380		12.5		380		12.5		380		12.5		380		0	0	0	1	1	1	1	289
926	Gaborone	Within	1	1	1	Formula feeding only	0	Missing/Unknown	On HAART prior to delivery	2.559999995	16	3.239999995	30	982.21	9.8221	1	1	-1.751454698	CTX	0	0	0			0	0	302		9.9		302		9.9		302		9.9		302		0	0	0	1	1	1	1	197
927	Molepolole	Within	1	1	1	Formula feeding only	0	Missing/Unknown	On HAART prior to delivery	1.989999998	31	3	36	763.79	7.6379	0	0	-3.118041147	Placebo	0	0	0			0	0	380		12.5		380		12.5		157	245	5.2	8.1	157	245	0	0	0	1	1	1	1	287
928	Gaborone	Within	0	0	0	Formula feeding only	0	Missing/Unknown	On HAART prior to delivery	2.909999996	28	3.059999995	22	560	5.6	0	1	-0.933998782	CTX	0	0	0			0	0	0		0		0		0		0		0		0		0	0	0	0	0	0	0	-95
929	Gaborone	Within	1	1	1	Formula feeding only	0	Missing/Unknown	On HAART prior to delivery	2.68	15	3.019999996	29	215	2.15	1	1	-1.275971192	Placebo	0	0	0			0	0	78		2.6		78		2.6		78		2.6		78		0	0	0	1	1	1	1	-28
930	Gaborone	Within	1	1	1	Breastfeeding only	1	Missing/Unknown	On HAART prior to delivery	3.379999995	29	3.5	44	409.19	4.0919	1	1	0.318224832	Placebo	0	0	0			0	0	88		2.9		88		2.9		88		2.9		88		0	0	0	1	1	1	1	-4
932	Gaborone	Within	1	1	1	Formula feeding only	0	Missing/Unknown	On HAART prior to delivery	2.5	28	3.099999994	34	443.31	4.4331	1	1	-1.898779931	CTX	0	0	0			0	0	363		11.9		363		11.9		363		11.9		363		0	0	0	1	1	1	1	268
933	Molepolole	Within	0	0	0	Formula feeding only	0	Missing/Unknown	On HAART prior to delivery	4.509999991	20	4.919999987	34	537	5.37	1	1	2.153750568	CTX	0	0	0			0	0	0		0		0		0		0		0		0		0	1	1	0	0	0	0	-103
936	Gaborone	Prior to	0	0	0	Formula feeding only	0	>40	On HAART prior to delivery	2.439999998	29	3.759999998	32	812.27	8.1227	0	0	-1.881536631	Placebo	0	0	0			0	0	383		12.6		383		12.6		383		12.6		383		0	0	0	1	1	1	1	289
937	Gaborone	Within	1	1	1	Formula feeding only	0	>40	On HAART prior to delivery	3.009999998	14	3.339999996	23	605	6.05	1	1	-0.495840062	CTX	0	0	0			0	0	264		8.7		264		8.7		264		8.7		264		0	0	0	1	1	1	1	155
938	Molepolole	Within	1	0	1	Formula feeding only	0	<=40	On HAART prior to delivery	1.869999997	30	3	33	435.17	4.3517	0	0	-3.449581402	CTX	0	0	0			0	0	381		12.5		381		12.5		381		12.5		381		0	0	0	1	1	1	1	288
939	Molepolole	Prior to	0	0	0	Formula feeding only	0	<=40	Not on HAART prior to delivery	3.199999996	31	4.11999999	35	641.52	6.4152	1	1	-0.303980589	CTX	0	0	0			0	0	381		12.5		381		12.5		62	153	2	5	62	153	0	0	0	1	1	1	1	289
940	Gaborone	Within	1	1	1	Formula feeding only	0	Missing/Unknown	On HAART prior to delivery	2.68	30	3.299999997	31	1448.66	14.4866	0	1	-1.275971192	Placebo	0	0	0			0	0	381		12.5		381		12.5		381		12.5		381		0	0	0	1	1	1	1	287
941	Gaborone	Prior to	0	0	0	Formula feeding only	0	>40	Not on HAART prior to delivery	3.109999999	31	3.739999995	23	646.4	6.464	1	1	-0.269979251	CTX	0	0	0			0	0	381		12.5		381		12.5		381		12.5		381		0	0	0	1	1	1	1	289
942	Gaborone	Within	1	1	1	Formula feeding only	0	<=40	On HAART prior to delivery	3.129999995	28	3.329999998	36	379.39	3.7939	1	1	-0.22534881	CTX	0	0	0			0	0	383		12.6		383		12.6		383		12.6		383		0	0	0	1	1	1	1	290
943	Molepolole	Within	1	1	1	Formula feeding only	0	<=40	On HAART prior to delivery	3.069999993	14	3.089999996	19	508.93	5.0893	1	1	-0.581596717	Placebo	0	0	0			0	0	397		13.1		397		13.1		397		13.1		397		0	0	0	1	1	1	1	289
944	Molepolole	Within	1	1	1	Formula feeding only	0	Missing/Unknown	Not on HAART prior to delivery	3.319999993	16	4	42	306.05	3.0605	0	1	-0.054166827	Placebo	0	0	0			0	0	395		13		395		13		395		13		395		0	0	0	1	1	1	1	288
945	Molepolole	Within	1	1	1	Formula feeding only	0	Missing/Unknown	On HAART prior to delivery	3.699999996	28	4.849999994	29	741.12	7.4112	1	1	0.700092719	Placebo	0	0	0			0	0	175		5.8		175		5.8		175		5.8		175		0	0	0	1	1	1	1	79
946	Gaborone	Within	1	1	1	Formula feeding only	0	<=40	On HAART prior to delivery	3.839999996	20	4.259999991	23	446.43	4.4643	1	1	1.256719362	Placebo	0	0	0			0	0	354		11.6		354		11.6		354		11.6		354		0	0	0	1	1	1	1	250
947	Gaborone	Prior to	0	0	0	Breastfeeding only	1	>40	Not on HAART prior to delivery	3.799999997	28	4.579999998	30	425	4.25	1	1	1.177971607	Placebo	0	0	0			0	0	384		12.6		384		12.6		384		12.6		384		0	0	0	1	1	1	1	290
948	Gaborone	Within	1	1	1	Formula feeding only	0	<=40	No documented HAART during pregnancy	2.399999999	29	3.509999998	37	668.46	6.6846	0	0	-2.149527042	Placebo	0	0	0			0	0	382		12.6		382		12.6		382		12.6		382		0	0	0	1	1	1	1	289
949	Molepolole	Within	1	1	1	Formula feeding only	0	Missing/Unknown	On HAART prior to delivery	2.599999994	15	3.099999994	24	283.28	2.8328	1	1	-1.473952105	CTX	0	0	0			0	0	396		13		396		13		396		13		396		0	0	0	1	1	1	1	287
950	Gaborone	Prior to	0	0	0	Formula feeding only	0	>40	Not on HAART prior to delivery	2.909999996	28	4.299999997	28	425	4.25	1	1	-0.726395649	Placebo	0	0	0			0	0	384		12.6		384		12.6		384		12.6		384		0	0	0	1	1	1	1	290
951	Gaborone	Within	1	1	1	Formula feeding only	0	Missing/Unknown	On HAART prior to delivery	3.059999995	15	3.259999998	22			1	1	-0.382338433	Placebo	0	0	0			0	0	168		5.5		168		5.5		168		5.5		168		0	0	0	1	1	1	1	62
952	Gaborone	Within	1	0	1	Formula feeding only	0	<=40	On HAART prior to delivery	2.049999997	29	3.059999995	28	674.3	6.743	1	0	-2.949871063	CTX	0	0	0			0	0	382		12.6		382		12.6		382		12.6		382		0	0	0	1	1	1	1	288
953	Molepolole	Prior to	0	0	0	Formula feeding only	0	>40	Not on HAART prior to delivery	2.869999997	30	3.799999997	34	383.68	3.8368	1	1	-0.819990776	CTX	0	0	0			0	0	382		12.6		382		12.6		382		12.6		382		0	0	0	1	1	1	1	288
954	Gaborone	Within	1	1	1	Formula feeding only	0	Missing/Unknown	On HAART prior to delivery	2.549999997	16	3.129999995	33	857.92	8.5792	1	1	-1.599611879	CTX	0	0	0			0	0	395		13		395		13		395		13		395		0	0	0	1	1	1	1	288
955	Gaborone	Within	1	1	1	Formula feeding only	0	Missing/Unknown	On HAART prior to delivery	3.199999996	28	3.989999995	29	397.65	3.9765	1	1	-0.070518071	CTX	0	0	0			0	0	126		4.1		126		4.1		126		4.1		126		0	0	0	1	1	1	1	32
956	Molepolole	Within	1	1	1	Formula feeding only	0	Missing/Unknown	On HAART prior to delivery	2.799999997	20	3.5	19	879.84	8.7984	1	1	-1.183660923	Placebo	0	0	0			0	0	223		7.3		223		7.3		223		7.3		223		0	0	0	1	1	1	1	120
957	Gaborone	Within	1	1	1	Formula feeding only	0	Missing/Unknown	On HAART prior to delivery	2.819999993	28	3.699999996	28	544.84	5.4484	1	1	-0.938127508	Placebo	0	0	0			0	0	383		12.6		383		12.6		383		12.6		383		1	0	1	1	1	1	1	290
958	Gaborone	Within	0	0	0	Formula feeding only	0	Missing/Unknown	On HAART prior to delivery	2.869999997	15	3.169999994	19	1045.77	10.4577	0	1	-1.024062178	CTX	0	0	0			0	0	0		0		0		0		0		0		0		0	0	0	0	0	0	0	-106
959	Molepolole	Within	1	1	1	Breastfeeding only	1	Missing/Unknown	On HAART prior to delivery	3.399999999	23	4	26	563.94	5.6394	1	1	0.109124701	Placebo	0	0	0			0	0	128		4.2		128		4.2		128		4.2		128		0	0	0	1	1	1	1	29
960	Molepolole	Within	1	1	1	Formula feeding only	0	Missing/Unknown	On HAART prior to delivery	2.799999997	14	3.199999996	38	873.68	8.7368	1	1	-0.985745204	CTX	0	0	0			0	0	397		13.1		397		13.1		397		13.1		397		0	0	0	1	1	1	1	287
961	Molepolole	Within	1	1	1	Formula feeding only	0	Missing/Unknown	On HAART prior to delivery	3.919999994	16	4.299999997	38	242.57	2.4257	1	1	1.113900378	Placebo	0	0	0			0	0	83		2.7		83		2.7		83		2.7		83		0	0	0	1	1	1	1	-23
962	Molepolole	Within	1	1	1	Breastfeeding only	1	Missing/Unknown	On HAART prior to delivery	2.489999995	17	2.699999996	35	540.57	5.4057	1	0	-1.752433961	CTX	0	0	0			0	0	394		13		394		13		394		13		394		0	0	0	1	1	1	1	290
963	Molepolole	Within	0	0	0	Formula feeding only	0	Missing/Unknown	On HAART prior to delivery	2.099999994	28	2.769999996	36	600.2	6.002	1	0	-2.94524426	Placebo	0	0	0			0	0	39		1.3		39		1.3		39		1.3		39		0	0	0	1	1	1	1	-54
964	Gaborone	Prior to	0	0	0	Formula feeding only	0	<=40	On HAART prior to delivery	2.819999993	30	3.719999999	37	488.31	4.8831	1	1	-1.137798622	Placebo	0	0	0			0	0	382		12.6		382		12.6		382		12.6		382		0	0	0	1	1	1	1	290
965	Gaborone	Within	1	1	1	Formula feeding only	0	>40	No documented HAART during pregnancy	2.309999995	30	2.799999997	31	381.29	3.8129	0	0	-2.3810855	CTX	0	0	0			0	0	381		12.5		381		12.5		381		12.5		381		0	0	0	1	1	1	1	288
966	Gaborone	Prior to	0	0	0	Formula feeding only	0	<=40	On HAART prior to delivery	3.079999998	30	4.11999999	30	241.37	2.4137	1	1	-0.559972804	CTX	0	0	0			0	0	98		3.2		98		3.2		98		3.2		98		0	0	0	1	1	1	1	6
967	Molepolole	Within	1	1	1	Formula feeding only	0	>40	On HAART prior to delivery	3	19	3.509999998	30	731.2	7.312	1	1	-0.734263925	Placebo	0	0	0			0	0	167		5.5		167		5.5		167		5.5		167		0	0	0	1	1	1	1	63
968	Molepolole	Within	1	1	1	Formula feeding only	0	Missing/Unknown	On HAART prior to delivery	2.899999999	17	3.039999999	27	397.82	3.9782	1	1	-0.956438657	CTX	0	0	0			0	0	394		13		394		13		394		13		394		0	0	0	1	1	1	1	290
970	Gaborone	Within	1	1	1	Formula feeding only	0	Missing/Unknown	No documented HAART during pregnancy	2.699999996	30	4.099999994	32	88.79	0.8879	1	1	-1.416232016	CTX	0	0	0			0	0	381		12.5		381		12.5		381		12.5		381		0	0	0	1	1	1	1	290
971	Gaborone	Within	1	1	1	Formula feeding only	0	Missing/Unknown	On HAART prior to delivery	2.019999996	30	3.399999999	32	646.84	6.4684	0	0	-3.159121728	Placebo	0	0	0			0	0	154		5.1		154		5.1		154		5.1		154		0	0	0	1	1	1	1	60
972	Molepolole	Within	1	1	1	Formula feeding only	0	<=40	On HAART prior to delivery	2.949999996	30	3.939999998	42	327.84	3.2784	1	1	-0.633593666	CTX	0	0	0			0	0	381		12.5		381		12.5		381		12.5		381		0	0	0	1	1	1	1	288
974	Molepolole	Prior to	0	0	0	Formula feeding only	0	<=40	On HAART prior to delivery	2.469999999	30	3.699999996	39	551.29	5.5129	1	0	-1.973307234	CTX	0	0	0			0	0	382		12.6		382		12.6		33	63	1.1	2.1	33	63	0	0	0	1	1	1	1	289
975	Molepolole	Prior to	0	0	0	Formula feeding only	0	>40	On HAART prior to delivery	3	30	3.799999997	39	187.54	1.8754	1	1	-0.518680174	Placebo	0	0	0			0	0	382		12.6		382		12.6		382		12.6		382		0	0	0	1	1	1	1	289
976	Molepolole	Within	1	1	1	Breastfeeding only	1	Missing/Unknown	On HAART prior to delivery	2.799999997	15	3.5	34	484.58	4.8458	1	1	-0.985745204	CTX	0	0	0			0	0	174		5.7		174		5.7		174		5.7		174		0	0	0	1	1	1	1	65
978	Molepolole	Within	0	1	1	Formula feeding only	0	Missing/Unknown	On HAART prior to delivery	3	14	3.599999994	35	391.08	3.9108	1	1	-0.734263925	CTX	0	0	0			0	0	182		6		182		6		182		6		182		0	0	0	1	1	1	1	75
979	Molepolole	Prior to	0	0	0	Formula feeding only	0	>40	Not on HAART prior to delivery	2.349999994	30	3.599999994	36	796.73	7.9673	1	0	-2.118113205	Placebo	0	0	0			0	0	382		12.6		382		12.6		382		12.6		382		0	0	0	1	1	1	1	290
980	Gaborone	Within	1	1	1	Formula feeding only	0	>40	Not on HAART prior to delivery	3.299999997	17	3.799999997	29	182.1	1.821	1	1	-0.095389297	Placebo	0	0	0			0	0	394		13		394		13		394		13		394		0	0	0	1	1	1	1	288
981	Gaborone	Within	1	1	1	Breastfeeding only	1	<=40	On HAART prior to delivery	3.399999999	29	4.199999988	22	1047.14	10.4714	1	1	0.109124701	CTX	0	0	0			0	0	72		2.4		72		2.4		72		2.4		72		0	0	0	1	1	1	1	-22
983	Gaborone	Within	1	1	1	Formula feeding only	0	Missing/Unknown	On HAART prior to delivery	2.549999997	14	2.709999993	36	595.67	5.9567	1	1	-1.599611879	CTX	0	0	0			0	0	397		13.1		397		13.1		397		13.1		397		0	0	0	1	1	1	1	290
984	Molepolole	Prior to	0	0	0	Formula feeding only	0	<=40	On HAART prior to delivery	3.799999997	32	4.699999988	30	788.03	7.8803	1	1	0.890119431	CTX	0	0	0			0	0	380		12.5		380		12.5		380		12.5		380		0	0	0	1	1	1	1	288
985	Gaborone	Within	1	1	1	Formula feeding only	0	Missing/Unknown	On HAART prior to delivery	1.569999997	28	2.399999999	18	468.46	4.6846	1	0	-4.278432033	Placebo	0	0	0			0	0	97		3.2		97		3.2		97		3.2		97		0	0	0	1	1	1	1	2
987	Gaborone	Within	1	1	1	Breastfeeding only	1	<=40	On HAART prior to delivery	2.809999995	16	2.799999997	28	555.66	5.5566	0	1	-0.961910128	CTX	0	0	0			0	0	271		8.9		271		8.9		271		8.9		271		0	0	0	1	1	1	1	163
988	Molepolole	Prior to	0	0	0	Breastfeeding only	1	<=40	On HAART prior to delivery	2.549999997	32	3.599999994	29	307.85	3.0785	1	1	-1.599611879	CTX	0	0	0			0	0	380		12.5		380		12.5		246	326	8.1	10.7	246	326	0	0	0	1	1	1	1	289
989	Molepolole	Prior to	0	0	0	Breastfeeding only	1	>40	On HAART prior to delivery	2.899999999	30	4.399999991	29	357	3.57		1	-0.956438657	CTX	0	0	0			0	0	382		12.6		382		12.6		156	245	5.1	8.1	156	245	0	0	0	1	1	1	1	289
991	Molepolole	Within	1	1	1	Formula feeding only	0	Missing/Unknown	On HAART prior to delivery	2.5	15	3.199999996	39	729.78	7.2978	1	1	-1.898779931	Placebo	0	0	0			0	0	348		11.4		348		11.4		348		11.4		348		0	0	0	1	1	1	1	239
992	Gaborone	Within	0	0	0	Both breastfeeding and formula feeding	1	Missing/Unknown	On HAART prior to delivery	3.099999994	17	4	24	657.99	6.5799	1	1	-0.292361139	CTX	0	0	0			0	0	0		0		0		0		0		0		0		0	0	0	0	0	0	0	-104
993	Gaborone	Within	1	1	1	Formula feeding only	0	Missing/Unknown	No documented HAART during pregnancy	3.059999995	28	3.439999998	28	358.95	3.5895	1	1	-0.603266537	CTX	1	1	0			1	0	1	33	0	1.1	33		1.1		1	33	0	1.1	1	33	1	0	1	1	1	1	1	-60
994	Gaborone	Prior to	0	0	0	Formula feeding only	0	<=40	On HAART prior to delivery	2.759999998	29	3.779999994	31	147.74	1.4774	1	1	-1.081616201	Placebo	0	0	0			0	0	383		12.6		383		12.6		156	245	5.1	8.1	156	245	0	0	0	1	1	1	1	290
995	Gaborone	Within	1	1	1	Formula feeding only	0	<=40	On HAART prior to delivery	2.459999993	29	3.409999996	38	338.88	3.3888	1	0	-1.998280628	CTX	0	0	0			0	0	382		12.6		382		12.6		382		12.6		382		0	0	0	1	1	1	1	288
997	Molepolole	Within	0	0	0	Breastfeeding only	1	Missing/Unknown	On HAART prior to delivery	2.849999994	29	4	30	311.01	3.1101	1	1	-1.069400683	Placebo	0	0	0			0	0	44		1.4		44		1.4		44		1.4		44		0	0	0	1	1	1	1	-48
998	Molepolole	Within	1	1	1	Formula feeding only	0	<=40	On HAART prior to delivery	3.409999996	21	4.599999994	25	277.96	2.7796	1	1	0.129359531	CTX	0	0	0			0	0	390		12.8		390		12.8		390		12.8		390		0	0	0	1	1	1	1	288
999	Gaborone	Within	1	1	1	Formula feeding only	0	<=40	On HAART prior to delivery	2.789999999	31	3.609999999	26	527	5.27	1	1	-1.009633039	Placebo	0	0	0			0	0	380		12.5		380		12.5		380		12.5		380		0	0	0	1	1	1	1	287
1000	Gaborone	Within	1	1	1	Breastfeeding only	1	Missing/Unknown	On HAART prior to delivery	2.689999998	15	3.299999997	30	655.53	6.5553	1	1	-1.439795778	CTX	0	0	0			0	0	396		13		396		13		396		13		396		0	0	0	1	1	1	1	287
1001	Molepolole	Prior to	0	0	0	Formula feeding only	0	<=40	On HAART prior to delivery	4	29	4.299999997	43	379.35	3.7935	1	1	1.260619412	CTX	0	0	0			0	0	383		12.6		383		12.6		383		12.6		383		0	0	0	1	1	1	1	290
1002	Gaborone	Within	1	1	1	Formula feeding only	0	<=40	On HAART prior to delivery	3.439999998	15	3.459999993	30	279	2.79	1	1	0.189833115	Placebo	0	0	0			0	0	396		13		396		13		396		13		396		0	0	0	1	1	1	1	288
1003	Gaborone	Within	1	1	1	Formula feeding only	0	Missing/Unknown	On HAART prior to delivery	2.899999999	29	4.179999992	33	634	6.34	1	1	-0.956438657	Placebo	1	0	1	1		0	0	228	228	7.5	7.5	155		5.1		156	228	5.1	7.5	156	228	0	1	1	1	1	1	1	136	136
1004	Molepolole	Within	1	1	1	Formula feeding only	0	Missing/Unknown	On HAART prior to delivery	2.099999994	28	3.399999999	29	339.09	3.3909	0	0	-2.806240704	Placebo	0	0	0			0	0	383		12.6		383		12.6		383		12.6		383		0	0	0	1	1	1	1	287
1005	Gaborone	Within	1	1	1	Formula feeding only	0	Missing/Unknown	On HAART prior to delivery	2.579999998	14	2.959999993	40	513.81	5.1381	1	1	-1.702846538	CTX	0	0	0			0	0	397		13.1		397		13.1		397		13.1		397		0	0	0	1	1	1	1	288
1006	Molepolole	Prior to	0	0	0	Formula feeding only	0	<=40	On HAART prior to delivery	3.299999997	31	5	27	512.03	5.1203	1	1	0.147073381	CTX	0	0	0			0	0	30		1		30		1		30		1		30		0	0	0	1	1	1	1	-62
1007	Gaborone	Within	1	1	1	Formula feeding only	0	Missing/Unknown	On HAART prior to delivery	3.189999998	31	3.969999999	21	101.76	1.0176		1	-0.092507493	CTX	0	0	0			0	0	160		5.3		160		5.3		160		5.3		160		0	0	0	1	1	1	1	70
1008	Gaborone	Within	1	1	1	Formula feeding only	0	<=40	On HAART prior to delivery	3.059999995	15	3.399999999	29	471.89	4.7189	1	1	-0.382338433	Placebo	0	0	0			0	0	396		13		396		13		396		13		396		0	0	0	1	1	1	1	288
1009	Gaborone	Within	0	0	0	Formula feeding only	0	Missing/Unknown	On HAART prior to delivery	3.299999997	16	3.849999994	21	392	3.92	1	1	-0.095389297	CTX	0	0	0			0	0	0		0		0		0		0		0		0		0	0	0	0	0	0	0	-106
1010	Gaborone	Within	1	1	1	Breastfeeding only	1	<=40	On HAART prior to delivery	3.419999994	16	4.199999988	28	1381	13.81	1	1	0.149555751	CTX	0	0	0			0	0	60		2		60		2		60		2		60		0	0	0	1	1	1	1	-47
1011	Molepolole	Prior to	0	0	0	Breastfeeding only	1	>40	No documented HAART during pregnancy	2.129999995	32	3.599999994	26	795.96	7.9596		0	-2.721076536	Placebo	1	1	0			1	0	223	223	7.3	7.3	380		12.5		223	223	7.3	7.3	223	223	1	0	1	1	1	1	1	131	131
1012	Gaborone	Within	1	1	1	Formula feeding only	0	Missing/Unknown	On HAART prior to delivery	3.829999998	14	4.279999986	35	710.18	7.1018	1	1	1.237080219	CTX	0	0	0			0	0	352		11.6		352		11.6		352		11.6		352		0	0	0	1	1	1	1	243
1014	Gaborone	Within	1	1	1	Breastfeeding only	1	Missing/Unknown	On HAART prior to delivery	2.309999995	30	3.089999996	19	430.81	4.3081	1	0	-2.225059788	Placebo	0	0	0			0	0	259		8.5		259		8.5		259		8.5		259		0	0	0	1	1	1	1	165
1015	Gaborone	Prior to	0	0	0	Formula feeding only	0	>40	On HAART prior to delivery	2.789999999	32	3.899999999	41	317.96	3.1796	1	1	-1.009633039	CTX	0	0	0			0	0	380		12.5		380		12.5		380		12.5		380		0	0	0	1	1	1	1	290
1016	Gaborone	Within	1	1	1	Breastfeeding only	1	<=40	On HAART prior to delivery	2.509999998	30	3.159999996	31	504.43	5.0443	0	1	-1.874067008	CTX	0	0	0			0	0	381		12.5		381		12.5		381		12.5		381		0	0	0	1	1	1	1	288
1017	Molepolole	Prior to	0	0	0	Formula feeding only	0	>40	Not on HAART prior to delivery	2.719999999	30	3.699999996	27	353.07	3.5307	0	1	-1.178351307	Placebo	1	0	1	1		0	0	9	9	0.3	0.3	0		0		3	3	0.1	0.1	3	3	0	1	1	1	1	1	0	-94
1018	Molepolole	Within	1	1	1	Formula feeding only	0	Missing/Unknown	On HAART prior to delivery	3.299999997	28	4.129999995	21	1541.63	15.4163		1	-0.095389297	Placebo	0	0	0			0	0	383		12.6		383		12.6		383		12.6		383		0	0	0	1	1	1	1	290
1019	Gaborone	Prior to	0	0	0	Formula feeding only	0	>40	Not on HAART prior to delivery	3	30	4.259999991	32	451	4.51	1	1	-0.734263925	CTX	0	0	0			0	0	382		12.6		382		12.6		382		12.6		382		1	0	1	1	1	1	1	289
1020	Gaborone	Within	1	1	1	Formula feeding only	0	Missing/Unknown	On HAART prior to delivery	3.049999997	32	4.199999988	30	593.17	5.9317	1	1	-0.62498253	CTX	0	0	0			0	0	367		12.1		367		12.1		367		12.1		367		0	0	0	1	1	1	1	278
1021	Molepolole	Prior to	0	0	0	Formula feeding only	0	<=40	On HAART prior to delivery	3.599999994	29	4.399999991	27	394.69	3.9469	1	1	0.50669086	Placebo	0	0	0			0	0	383		12.6		383		12.6		383		12.6		383		0	0	0	1	1	1	1	290
1022	Gaborone	Within	0	0	0	Breastfeeding only	1	Missing/Unknown	On HAART prior to delivery	3	22	3.219999999	21	640.6	6.406	1	1	-0.734263925	CTX	0	0	0			0	0	0		0		0		0		0		0		0		0	0	0	0	0	0	0	-101
1023	Molepolole	Within	1	1	1	Formula feeding only	0	Missing/Unknown	On HAART prior to delivery	2.269999996	30	3.399999999	35	343.33	3.4333	0	0	-2.485888194	Placebo	0	0	0			0	0	252		8.3		252		8.3		252		8.3		252		0	0	0	1	1	1	1	158
1024	Molepolole	Prior to	0	0	0	Formula feeding only	0	<=40	No documented HAART during pregnancy	3.5	30	4.099999994	36	397.19	3.9719	1	1	0.309757603	CTX	0	0	0			0	0	382		12.6		382		12.6		382		12.6		382		0	0	0	1	1	1	1	288
1025	Gaborone	Within	1	1	1	Formula feeding only	0	Missing/Unknown	Not on HAART prior to delivery	1.599999998	29	1.949999999	27	285.49	2.8549	0	0	-4.267287641	CTX	0	0	0			0	0	382		12.6		382		12.6		382		12.6		382		0	0	0	1	1	1	1	290
1026	Gaborone	Within	1	1	1	Formula feeding only	0	Missing/Unknown	On HAART prior to delivery	2.699999996	32	3.899999999	34	302.94	3.0294	1	1	-1.227049338	Placebo	0	0	0			0	0	379		12.5		379		12.5		379		12.5		379		0	0	0	1	1	1	1	288
1027	Gaborone	Within	1	0	1	Formula feeding only	0	<=40	On HAART prior to delivery	2.289999999	29	3.109999999	36	378.56	3.7856	1	0	-2.278963319	Placebo	0	0	0			0	0	382		12.6		382		12.6		382		12.6		382		0	0	0	1	1	1	1	288
1028	Gaborone	Within	1	1	1	Formula feeding only	0	<=40	On HAART prior to delivery	2.869999997	15	2.949999996	35	561	5.61	0	1	-0.819990776	CTX	0	0	0			0	0	260		8.6		260		8.6		260		8.6		260		0	0	0	1	1	1	1	152
1029	Gaborone	Within	1	1	1	Formula feeding only	0	Missing/Unknown	On HAART prior to delivery	2.75	15	2.979999997	29	728.51	7.2851	1	1	-1.299257903	CTX	0	0	0			0	0	259		8.5		259		8.5		259		8.5		259		0	0	0	1	1	1	1	151
1030	Gaborone	Within	1	1	1	Breastfeeding only	1	>40	On HAART prior to delivery	4.009999991	14	4	32			1	1	1.27882447	Placebo	0	0	0			0	0	82		2.7		82		2.7		82		2.7		82		0	0	0	1	1	1	1	-27
1031	Molepolole	Within	1	1	1	Breastfeeding only	1	<=40	On HAART prior to delivery	2.699999996	17	3.199999996	26	811	8.11	1	1	-1.227049338	Placebo	0	0	0			0	0	276		9.1		276		9.1		276		9.1		276		0	0	0	1	1	1	1	170
1032	Gaborone	Prior to	0	0	0	Formula feeding only	0	<=40	On HAART prior to delivery	2.599999994	28	3.299999997	37	697.75	6.9775	0	1	-1.473952105	Placebo	0	0	0			0	0	155		5.1		155		5.1		155		5.1		155		0	0	0	1	1	1	1	61
1033	Gaborone	Within	1	1	1	Formula feeding only	0	Missing/Unknown	On HAART prior to delivery	1.739999998	28	2.109999999	40	381	3.81	0	0	-3.897899	Placebo	0	0	0			0	0	65		2.1		65		2.1		65		2.1		65		0	0	0	1	1	1	1	-29
1034	Molepolole	Within	1	1	1	Formula feeding only	0	Missing/Unknown	On HAART prior to delivery	2.399999999	18	2.899999999	21	374.36	3.7436	1	0	-1.986002996	Placebo	0	0	0			0	0	170		5.6		170		5.6		170		5.6		170		0	0	0	1	1	1	1	67
1035	Molepolole	Prior to	0	0	0	Breastfeeding only	1	<=40	Not on HAART prior to delivery	3.189999998	31	4	28	577.24	5.7724	1	1	-0.092507493	Placebo	0	0	0			0	0	381		12.5		381		12.5		381		12.5		381		0	0	0	1	1	1	1	288
1036	Molepolole	Prior to	0	0	0	Formula feeding only	0	>40	On HAART prior to delivery	2.599999994	30	4.699999988	32	770.83	7.7083	1	1	-1.654483196	CTX	1	1	0			1	0	134	134	4.4	4.4	336		11.1		134	134	4.4	4.4	134	134	1	0	1	1	1	1	1	41	41
1037	Gaborone	Within	1	1	1	Formula feeding only	0	Missing/Unknown	On HAART prior to delivery	2.779999994	16	3.199999996	20	1121.97	11.2197	1	1	-1.229737098	Placebo	0	0	0			0	0	48		1.6		48		1.6		48		1.6		48		0	0	0	1	1	1	1	-59
1038	Gaborone	Prior to	0	0	0	Formula feeding only	0	<=40	On HAART prior to delivery	3.129999995	31	4.359999999	18	491.37	4.9137	1	1	-0.452533626	Placebo	0	0	0			0	0	381		12.5		381		12.5		381		12.5		381		0	0	0	1	1	1	1	289
1039	Gaborone	Within	1	1	1	Formula feeding only	0	Missing/Unknown	On HAART prior to delivery	2.869999997	17	3.329999998	32	662.64	6.6264	1	1	-0.819990776	CTX	0	0	0			0	0	261		8.6		261		8.6		261		8.6		261		0	0	0	1	1	1	1	155
1040	Gaborone	Within	1	1	1	Formula feeding only	0	<=40	On HAART prior to delivery	3.419999994	28	4.159999996	26	334.91	3.3491	1	1	0.149555751	Placebo	0	0	0			0	0	154		5.1		154		5.1		154		5.1		154		0	0	0	1	1	1	1	58
1041	Molepolole	Within	1	1	1	Formula feeding only	0	Missing/Unknown	On HAART prior to delivery	3.099999994	16	3.519999996	35	874.28	8.7428	1	1	-0.292361139	Placebo	0	0	0			0	0	176		5.8		176		5.8		176		5.8		176		0	0	0	1	1	1	1	71
1042	Gaborone	Within	1	1	1	Formula feeding only	0	Missing/Unknown	On HAART prior to delivery	2.199999996	28	2.799999997	27	319.2	3.192	0	0	-2.672225604	CTX	0	0	0			0	0	383		12.6		383		12.6		383		12.6		383		0	0	0	1	1	1	1	288
1043	Molepolole	Within	1	1	1	Formula feeding only	0	Missing/Unknown	On HAART prior to delivery	3	15	3.299999997	27	262.58	2.6258	1	1	-0.734263925	Placebo	0	0	0			0	0	396		13		396		13		396		13		396		0	0	0	1	1	1	1	290
1044	Molepolole	Within	1	1	1	Formula feeding only	0	<=40	On HAART prior to delivery	2.699999996	15	3.5	29	427.84	4.2784	1	1	-1.227049338	Placebo	0	0	0			0	0	274		9		274		9		274		9		274		0	0	0	1	1	1	1	166
1045	Gaborone	Within	1	1	1	Formula feeding only	0	Missing/Unknown	On HAART prior to delivery	2.299999997	15	3.659999996	31	377	3.77	1	0	-2.25197528	CTX	0	0	0			0	0	175		5.8		175		5.8		175		5.8		175		0	0	0	1	1	1	1	67
1047	Gaborone	Within	1	1	1	Formula feeding only	0	>40	On HAART prior to delivery	3.509999998	17	3.799999997	38	510.62	5.1062	1	1	0.591076732	CTX	0	0	0			0	0	259		8.5		259		8.5		259		8.5		259		0	0	0	1	1	1	1	153
1048	Gaborone	Within	1	1	1	Formula feeding only	0	Missing/Unknown	On HAART prior to delivery	2.519999996	34	3.299999997	43	720.52	7.2052	0	1	-1.675741329	Placebo	0	0	0			0	0	104		3.4		104		3.4		104		3.4		104		0	0	0	1	1	1	1	17
1049	Molepolole	Prior to	1	0	1	Formula feeding only	0	>40	On HAART prior to delivery	2.709999993	30	4.099999994	21	537.01	5.3701	1	1	-1.392725027	Placebo	0	0	0			0	0	381		12.5		381		12.5		381		12.5		381		0	0	0	1	1	1	1	288
1050	Gaborone	Within	0	1	1	Formula feeding only	0	>40	Not on HAART prior to delivery	2.799999997	34	3.739999995	40	363.43	3.6343	1	1	-0.985745204	CTX	0	0	0			0	0	32		1.1		32		1.1		32		1.1		32		0	0	0	1	1	1	1	-55
1051	Gaborone	Within	1	1	1	Formula feeding only	0	<=40	On HAART prior to delivery	3.579999998	29	4.199999988	29	575.58	5.7558	1	1	0.46759193	CTX	0	0	0			0	0	382		12.6		382		12.6		382		12.6		382		0	0	0	1	1	1	1	288
1052	Gaborone	Within	1	1	1	Breastfeeding only	1	<=40	On HAART prior to delivery	3.309999995	18	4.069999993	36	584	5.84	1	1	-0.074757784	Placebo	0	0	0			0	0	347		11.4		347		11.4		347		11.4		347		0	0	0	1	1	1	1	242
1053	Gaborone	Within	1	1	1	Formula feeding only	0	Missing/Unknown	On HAART prior to delivery	2.329999998	14	3.119999997	38	190.29	1.9029	1	0	-2.171444402	Placebo	0	0	0			0	0	397		13.1		397		13.1		397		13.1		397		0	0	0	1	1	1	1	287
1056	Gaborone	Within	1	1	1	Formula feeding only	0	<=40	On HAART prior to delivery	2.269999996	28	2.859999999	28	800	8	1	0	-2.33315912	Placebo	0	0	0			0	0	383		12.6		383		12.6		383		12.6		383		0	0	0	1	1	1	1	288
1057	Gaborone	Prior to	0	0	0	Formula feeding only	0	<=40	On HAART prior to delivery	3.299999997	29	4.199999988	30	707.22	7.0722	1	1	-0.095389297	CTX	0	0	0			0	0	383		12.6		383		12.6		383		12.6		383		0	0	0	1	1	1	1	289
1058	Molepolole	Prior to	0	0	0	Formula feeding only	0	<=40	No documented HAART during pregnancy	2.509999998	31	3.399999999	36	369.98	3.6998	1	1	-1.70124242	CTX	1	0	1	1		0	0	294	294	9.7	9.7	34		1.1		292	292	9.6	9.6	292	292	0	1	1	1	1	1	1	201	201
1059	Gaborone	Prior to	0	0	0	Formula feeding only	0	>40	Not on HAART prior to delivery	2.509999998	29	3.019999996	22	281.67	2.8167	1	1	-1.874067008	Placebo	0	0	0			0	0	383		12.6		383		12.6		383		12.6		383		0	0	0	1	1	1	1	290
1060	Gaborone	Within	1	0	1	Formula feeding only	0	<=40	On HAART prior to delivery	3.719999999	30	4.359999999	39	740.63	7.4063	1	1	1.018922574	Placebo	0	0	0			0	0	344		11.3		344		11.3		344		11.3		344		0	0	0	1	1	1	1	251
1061	Gaborone	Within	1	1	1	Breastfeeding only	1	Missing/Unknown	On HAART prior to delivery	3.419999994	16	3.619999997	29	763	7.63	1	1	0.402860911	CTX	0	0	0			0	0	226		7.4		226		7.4		226		7.4		226		0	0	0	1	1	1	1	119
1062	Gaborone	Within	1	1	1	Formula feeding only	0	Missing/Unknown	On HAART prior to delivery	3.399999999	32	3.329999998	27	1106.74	11.0674	1	1	0.360619936	Placebo	1	1	0			1	0	32	32	1.1	1.1	343		11.3		32	32	1.1	1.1	32	32	1	0	1	1	1	1	1	252
1063	Molepolole	Within	1	1	1	Formula feeding only	0	<=40	On HAART prior to delivery	3.139999993	29	3.5	37	442.28	4.4228	1	1	-0.43118018	Placebo	0	0	0			0	0	382		12.6		382		12.6		382		12.6		382		0	0	0	1	1	1	1	288
1064	Gaborone	Within	1	1	1	Formula feeding only	0	Missing/Unknown	On HAART prior to delivery	2.509999998	28	2.799999997	35	312.7	3.127	1	1	-1.874067008	CTX	0	0	0			0	0	248		8.2		248		8.2		248		8.2		248		0	0	0	1	1	1	1	152
1065	Gaborone	Within	1	1	1	Breastfeeding only	1	Missing/Unknown	On HAART prior to delivery	2.849999994	28	3.699999996	20	325	3.25	1	1	-0.86709137	Placebo	0	0	0			0	0	342		11.3		342		11.3		342		11.3		342		0	0	0	1	1	1	1	247
1067	Gaborone	Within	1	1	1	Formula feeding only	0	Missing/Unknown	On HAART prior to delivery	2.829999998	14	3.599999994	39	806.83	8.0683	1	1	-1.114946869	CTX	0	0	0			0	0	397		13.1		397		13.1		397		13.1		397		0	0	0	1	1	1	1	289
1068	Molepolole	Within	1	1	1	Formula feeding only	0	Missing/Unknown	On HAART prior to delivery	2.009999998	33	2.899999999	21	603.82	6.0382	0	0	-3.06278444	CTX	0	0	0			0	0	378		12.4		378		12.4		378		12.4		378		0	0	0	1	1	1	1	288
1069	Molepolole	Within	1	1	1	Formula feeding only	0	Missing/Unknown	On HAART prior to delivery	3.199999996	30	4.099999994	30			1	1	-0.070518071	CTX	0	0	0			0	0	381		12.5		381		12.5		381		12.5		381		0	0	0	1	1	1	1	289
1070	Gaborone	Within	1	1	1	Formula feeding only	0	Missing/Unknown	On HAART prior to delivery	3.469999999	15	3.869999997	33	1098	10.98	1	1	0.507798637	CTX	0	0	0			0	0	260		8.6		260		8.6		260		8.6		260		0	0	0	1	1	1	1	151
1071	Gaborone	Within	1	1	1	Formula feeding only	0	Missing/Unknown	On HAART prior to delivery	2.699999996	16	3.399999999	21	518.61	5.1861	1	1	-1.227049338	Placebo	0	0	0			0	0	395		13		395		13		395		13		395		0	0	0	1	1	1	1	290
1072	Gaborone	Within	1	1	1	Formula feeding only	0	<=40	On HAART prior to delivery	2.549999997	28	4	36	596.02	5.9602	0	1	-1.599611879	Placebo	0	0	0			0	0	383		12.6		383		12.6		383		12.6		383		0	0	0	1	1	1	1	288
1073	Molepolole	Within	1	1	1	Formula feeding only	0	Missing/Unknown	No documented HAART during pregnancy	3.129999995	15	3.699999996	26	964.07	9.6407	1	1	-0.22534881	Placebo	0	0	0			0	0	396		13		396		13		396		13		396		0	0	0	1	1	1	1	290
1074	Molepolole	Within	1	1	1	Formula feeding only	0	Missing/Unknown	On HAART prior to delivery	3.549999997	18	4.099999994	29	798.32	7.9832	1	1	0.408675877	Placebo	0	0	0			0	0	393		12.9		393		12.9		393		12.9		393		0	0	0	1	1	1	1	290
1075	Gaborone	Within	0	0	0	Breastfeeding only	1	>40	No documented HAART during pregnancy	3.439999998	29	5.439999998	27	220.45	2.2045	0	1	0.189833115	Placebo	0	0	0			0	0	155		5.1		155		5.1		155		5.1		155		0	0	0	1	1	1	1	63
1076	Gaborone	Within	1	1	1	Formula feeding only	0	Missing/Unknown	No documented HAART during pregnancy	2.989999995	29	3.399999999	41	397.91	3.9791	1	1	-0.756262298	CTX	0	0	0			0	0	249		8.2		249		8.2		249		8.2		249		0	0	0	1	1	1	1	155
1079	Gaborone	Within	1	1	1	Formula feeding only	0	Missing/Unknown	On HAART prior to delivery	2.719999999	15	3	37	499.79	4.9979	1	1	-1.369274448	Placebo	0	0	0			0	0	360		11.8		360		11.8		360		11.8		360		0	0	0	1	1	1	1	252
1080	Gaborone	Within	1	1	1	Formula feeding only	0	<=40	On HAART prior to delivery	3	18	3.199999996	22	275.9	2.759	1	1	-0.734263925	Placebo	0	0	0			0	0	393		12.9		393		12.9		393		12.9		393		0	0	0	1	1	1	1	290
1081	Gaborone	Within	0	1	1	Formula feeding only	0	Missing/Unknown	On HAART prior to delivery	2.549999997	31	3.719999999	30	531.04	5.3104	1	1	-1.599611879	Placebo	0	0	0			0	0	149		4.9		149		4.9		149		4.9		149		0	0	0	1	1	1	1	59
1082	Molepolole	Within	1	1	1	Formula feeding only	0	Missing/Unknown	On HAART prior to delivery	2.649999999	14	3.169999994	32	526.7	5.267		1	-1.349779639	Placebo	0	0	0			0	0	397		13.1		397		13.1		397		13.1		397		0	0	0	1	1	1	1	290
1083	Gaborone	Within	0	0	0	Breastfeeding only	1	Missing/Unknown	On HAART prior to delivery	3.169999994	15	3.399999999	29	982.93	9.8293	1	1	-0.367384376	CTX	0	0	0			0	0	7		0.2		7		0.2		7		0.2		7		0	0	0	1	1	1	1	-99
1084	Gaborone	Prior to	1	0	1	Formula feeding only	0	<=40	On HAART prior to delivery	2.579999998	30	3.879999995	35	219.32	2.1932	1	1	-1.524034922	CTX	0	0	0			0	0	382		12.6		382		12.6		382		12.6		382		0	0	0	1	1	1	1	290
1085	Gaborone	Within	1	1	1	Formula feeding only	0	Missing/Unknown	On HAART prior to delivery	3.839999996	16	4.039999992	27	694	6.94	1	1	1.256719362	CTX	0	0	0			0	0	267		8.8		267		8.8		267		8.8		267		0	0	0	1	1	1	1	160
1087	Gaborone	Within	1	1	1	Breastfeeding only	1	<=40	On HAART prior to delivery	2.939999998	28	4.139999986	22	893	8.93	1	1	-0.656720759	Placebo	0	0	0			0	0	383		12.6		383		12.6		383		12.6		383		0	0	0	1	1	1	1	287
1088	Molepolole	Within	1	1	1	Formula feeding only	0	>40	On HAART prior to delivery	3.299999997	15	3.5	26	786.58	7.8658	1	1	-0.095389297	CTX	0	0	0			0	0	396		13		396		13		396		13		396		0	0	0	1	1	1	1	290
1089	Gaborone	Within	1	1	1	Formula feeding only	0	Missing/Unknown	On HAART prior to delivery	3	30	4.099999994	27	653.4	6.534	1	1	-0.518680174	CTX	0	0	0			0	0	34		1.1		34		1.1		34		1.1		34		0	0	0	1	1	1	1	-60
1090	Molepolole	Prior to	0	0	0	Formula feeding only	0	>40	Not on HAART prior to delivery	2.299999997	34	3.899999999	30	576.01	5.7601	1	0	-2.25197528	Placebo	0	0	0			0	0	378		12.4		378		12.4		59	149	1.9	4.9	59	149	0	0	0	1	1	1	1	290
1091	Gaborone	Within	1	0	1	Formula feeding only	0	>40	No documented HAART during pregnancy	2.409999996	28	2.859999999	29	474.45	4.7445	0	0	-1.959785965	Placebo	0	0	0			0	0	383		12.6		383		12.6		383		12.6		383		1	0	1	1	1	1	1	290
1094	Gaborone	Within	1	1	1	Formula feeding only	0	<=40	On HAART prior to delivery	2.659999996	29	4.019999996	38	562.6	5.626	1	1	-1.510831224	Placebo	0	0	0			0	0	245		8.1		245		8.1		245		8.1		245		0	0	0	1	1	1	1	150
1095	Molepolole	Within	1	1	1	Formula feeding only	0	>40	On HAART prior to delivery	2.799999997	33	3.5	26	393.84	3.9384	1	1	-0.985745204	Placebo	0	0	0			0	0	378		12.4		378		12.4		378		12.4		378		0	0	0	1	1	1	1	289
1096	Molepolole	Within	1	0	1	Formula feeding only	0	Missing/Unknown	On HAART prior to delivery	2.899999999	18	3.319999993	23	514.81	5.1481	1	1	-0.749719378	Placebo	0	0	0			0	0	393		12.9		393		12.9		393		12.9		393		0	0	0	1	1	1	1	290
1097	Gaborone	Within	0	0	0	Breastfeeding only	1	Missing/Unknown	On HAART prior to delivery	2.449999996	14	2.819999993	32	496.31	4.9631	0	0	-1.855585971	CTX	0	0	0			0	0	78		2.6		78		2.6		78		2.6		78		0	0	0	1	1	1	1	-29
1098	Gaborone	Within	1	1	1	Formula feeding only	0	Missing/Unknown	On HAART prior to delivery	3.099999994	14	3.409999996	33	590	5.9	1	1	-0.5168618	CTX	0	0	0			0	0	77		2.5		77		2.5		77		2.5		77		0	0	0	1	1	1	1	-30
1100	Molepolole	Within	1	1	1	Formula feeding only	0	>40	Not on HAART prior to delivery	3.329999998	29	3.899999999	33	447.51	4.4751	1	1	-0.033616209	Placebo	0	0	0			0	0	382		12.6		382		12.6		382		12.6		382		0	0	0	1	1	1	1	288
1101	Molepolole	Within	1	1	1	Formula feeding only	0	Missing/Unknown	On HAART prior to delivery	2.75	14	3	27	289.67	2.8967	0	1	-1.299257903	CTX	0	0	0			0	0	397		13.1		397		13.1		397		13.1		397		0	0	0	1	1	1	1	288
1102	Gaborone	Within	1	1	1	Breastfeeding only	1	Missing/Unknown	On HAART prior to delivery	1.939999998	32	2.469999999	20	573.38	5.7338	0	0	-3.370200946	CTX	0	0	0			0	0	62		2		62		2		62		2		62		0	0	0	1	1	1	1	-30
1103	Gaborone	Within	1	1	1	Formula feeding only	0	Missing/Unknown	On HAART prior to delivery	2.699999996	19	3.299999997	23	611.94	6.1194	1	1	-1.416232016	Placebo	0	0	0			0	0	346		11.4		346		11.4		346		11.4		346		0	0	0	1	1	1	1	241
1104	Gaborone	Within	1	1	1	Breastfeeding only	1	<=40	On HAART prior to delivery	2.299999997	19	2.299999997	31	604	6.04	1	0	-2.407174659	Placebo	0	0	0			0	0	392		12.9		392		12.9		392		12.9		392		0	0	0	1	1	1	1	288
1105	Gaborone	Within	1	1	1	Formula feeding only	0	Missing/Unknown	On HAART prior to delivery	3.149999999	15	3.199999996	40	412.18	4.1218	1	1	-0.409870964	Placebo	0	0	0			0	0	396		13		396		13		396		13		396		0	0	0	1	1	1	1	290
1106	Gaborone	Within	0	0	0	Formula feeding only	0	Missing/Unknown	On HAART prior to delivery	2.649999999	15	2.919999994	36	435.91	4.3591	1	1	-1.534625601	CTX	0	0	0			0	0	0		0		0		0		0		0		0		0	0	0	0	0	0	0	-106
1107	Gaborone	Within	1	1	1	Breastfeeding only	1	Missing/Unknown	On HAART prior to delivery	2.899999999	28	3.699999996	21	554	5.54	1	1	-0.749719378	Placebo	0	0	0			0	0	383		12.6		383		12.6		383		12.6		383		0	0	0	1	1	1	1	288
1108	Gaborone	Within	0	0	0	Formula feeding only	0	Missing/Unknown	Not on HAART prior to delivery	3.639999993	18	3.259999998	32	1619.07	16.1907	1	1	0.584466364	Placebo	0	0	0			0	0	0		0		0		0		0		0		0		0	0	0	0	0	0	0	-105
1109	Molepolole	Within	1	1	1	Formula feeding only	0	>40	On HAART prior to delivery	3.049999997	29	4	42	253.51	2.5351	1	1	-0.62498253	Placebo	1	0	1	1		0	0	216	216	7.1	7.1	154		5.1		205	205	6.7	6.7	205	205	0	1	1	1	1	1	1	122	122
1110	Molepolole	Within	1	1	1	Formula feeding only	0	Missing/Unknown	On HAART prior to delivery	3.229999997	14	3.599999994	25	573.51	5.7351	1	1	-0.24096277	CTX	0	0	0			0	0	324		10.7		324		10.7		324		10.7		324		0	0	0	1	1	1	1	214
1111	Molepolole	Prior to	1	0	1	Formula feeding only	0	<=40	On HAART prior to delivery	3.279999994	31	3.979999997	38	425.04	4.2504	1	1	0.103885053	Placebo	0	0	0			0	0	381		12.5		381		12.5		326	326	10.7	10.7	326	326	0	0	0	1	1	1	1	290
1112	Molepolole	Prior to	0	0	0	Formula feeding only	0	>40	On HAART prior to delivery	2.729999997	29	3.5	32	491.92	4.9192	1	1	-1.345879971	CTX	0	0	0			0	0	383		12.6		383		12.6		383		12.6		383		0	0	0	1	1	1	1	289
1113	Molepolole	Within	1	1	1	Formula feeding only	0	Missing/Unknown	On HAART prior to delivery	3.399999999	29	4.799999997	30	896.62	8.9662	1	1	0.109124701	CTX	0	0	0			0	0	335		11		335		11		335		11		335		0	0	0	1	1	1	1	240
1114	Gaborone	Prior to	0	0	0	Formula feeding only	0	<=40	On HAART prior to delivery	2.689999998	29	3.519999996	31	454.96	4.5496	1	1	-1.251482117	CTX	0	0	0			0	0	383		12.6		383		12.6		383		12.6		383		0	0	0	1	1	1	1	290
1115	Gaborone	Within	1	1	1	Breastfeeding only	1	Missing/Unknown	On HAART prior to delivery	2.729999997	18	2.899999999	27	596.41	5.9641	1	1	-1.154085407	Placebo	0	0	0			0	0	393		12.9		393		12.9		393		12.9		393		0	0	0	1	1	1	1	288
1116	Gaborone	Within	1	1	1	Formula feeding only	0	Missing/Unknown	On HAART prior to delivery	1.559999999	30	2.25	38	394.35	3.9435	0	0	-4.37282725	Placebo	0	0	0			0	0	301		9.9		301		9.9		301		9.9		301		0	0	0	1	1	1	1	208
1117	Molepolole	Within	1	1	1	Breastfeeding only	1	Missing/Unknown	On HAART prior to delivery	2.799999997	21	3.539999999	29	1124	11.24	1	1	-0.985745204	CTX	0	0	0			0	0	169		5.6		169		5.6		169		5.6		169		0	0	0	1	1	1	1	67
1118	Molepolole	Prior to	0	0	0	Formula feeding only	0	<=40	On HAART prior to delivery	2.029999994	32	3	34	343.27	3.4327	0	0	-3.132736831	CTX	0	0	0			0	0	380		12.5		380		12.5		380		12.5		380		0	0	0	1	1	1	1	288
1120	Gaborone	Within	1	1	1	Formula feeding only	0	Missing/Unknown	On HAART prior to delivery	3.199999996	18	3.669999994	23	798.44	7.9844	1	1	-0.303980589	CTX	0	0	0			0	0	76		2.5		76		2.5		76		2.5		76		0	0	0	1	1	1	1	-27
1121	Gaborone	Within	0	1	1	Formula feeding only	0	Missing/Unknown	On HAART prior to delivery	3.479999997	16	3.399999999	24	632.12	6.3212	1	1	0.528673642	CTX	0	0	0			0	0	44		1.4		44		1.4		44		1.4		44		0	0	0	1	1	1	1	-61
1123	Molepolole	Within	1	1	1	Formula feeding only	0	Missing/Unknown	On HAART prior to delivery	3.199999996	30	4.199999988	27	847.13	8.4713	1	1	-0.070518071	CTX	0	0	0			0	0	381		12.5		381		12.5		381		12.5		381		0	0	0	1	1	1	1	288
1124	Molepolole	Within	1	0	1	Breastfeeding only	1	<=40	On HAART prior to delivery	2.739999995	29	3.5	23	541.09	5.4109	1	1	-1.32254124	CTX	0	0	0			0	0	382		12.6		382		12.6		382		12.6		382		0	0	0	1	1	1	1	287
1125	Gaborone	Within	1	1	1	Breastfeeding only	1	Missing/Unknown	On HAART prior to delivery	3.069999993	24	4.279999986	25	554.99	5.5499	1	1	-0.359776172	Placebo	0	0	0			0	0	157		5.2		157		5.2		157		5.2		157		0	0	0	1	1	1	1	60
1126	Gaborone	Prior to	0	0	0	Formula feeding only	0	Missing/Unknown	On HAART prior to delivery	2.469999999	29	3.5	19			1	0	-1.803880681	CTX	0	0	0			0	0	383		12.6		383		12.6		383		12.6		383		0	0	0	1	1	1	1	288
1127	Gaborone	Prior to	0	0	0	Breastfeeding only	1	>40	Not on HAART prior to delivery	2.589999996	30	3.919999994	32	222.51	2.2251	0	1	-1.498963585	CTX	0	0	0			0	0	382		12.6		382		12.6		243	243	8	8	243	243	0	0	0	1	1	1	1	290
1128	Gaborone	Within	0	0	0	Formula feeding only	0	<=40	On HAART prior to delivery	4.11999999	32	4.829999998	34	311.74	3.1174	1	1	1.477156643	CTX	0	0	0			0	0	379		12.5		379		12.5		379		12.5		379		0	0	0	1	1	1	1	288
1129	Gaborone	Within	1	1	1	Formula feeding only	0	<=40	On HAART prior to delivery	1.75	28	2.819999993	32	620	6.2	0	0	-3.871514093	Placebo	0	0	0			0	0	383		12.6		383		12.6		383		12.6		383		0	0	0	1	1	1	1	288
1130	Gaborone	Within	1	1	1	Formula feeding only	0	Missing/Unknown	On HAART prior to delivery	3.049999997	14	3	27	1288.2	12.882	1	1	-0.62498253	Placebo	0	0	0			0	0	397		13.1		397		13.1		397		13.1		397		0	0	0	1	1	1	1	290
1131	Gaborone	Prior to	0	0	0	Breastfeeding only	1	>40	Not on HAART prior to delivery	3.229999997	30	4.61999999	28	785	7.85	1	1	-0.24096277	Placebo	0	0	0			0	0	382		12.6		382		12.6		382		12.6		382		0	0	0	1	1	1	1	289
1132	Molepolole	Within	1	1	1	Formula feeding only	0	Missing/Unknown	On HAART prior to delivery	2.799999997	32	3.299999997	24	1108.18	11.0818	1	1	-1.183660923	CTX	0	0	0			0	0	379		12.5		379		12.5		379		12.5		379		0	0	0	1	1	1	1	290
1133	Molepolole	Prior to	0	0	0	Formula feeding only	0	<=40	On HAART prior to delivery	3.139999993	29	4.329999998	40	629.97	6.2997	1	1	-0.43118018	CTX	0	0	0			0	0	383		12.6		383		12.6		1	35	0	1.2	1	35	0	0	0	1	1	1	1	289
1134	Gaborone	Prior to	0	0	0	Formula feeding only	0	>40	No documented HAART during pregnancy	3.709999993	29	4.839999989	26	1446.98	14.4698	1	1	0.719244787	Placebo	1	0	1	1		0	0	100	100	3.3	3.3	57		1.9		99	99	3.3	3.3	99	99	0	1	1	1	1	1	1	5	5
1135	Gaborone	Within	1	1	1	Breastfeeding only	1	>40	On HAART prior to delivery	3.639999993	15	3.919999994	31	166.87	1.6687	1	1	0.857741575	Placebo	0	0	0			0	0	396		13		396		13		396		13		396		0	0	0	1	1	1	1	288
1136	Gaborone	Within	1	1	1	Formula feeding only	0	Missing/Unknown	On HAART prior to delivery	2.819999993	15	3.199999996	36	455.92	4.5592	1	1	-0.938127508	Placebo	0	0	0			0	0	168		5.5		168		5.5		78	168	2.6	5.5	78	168	0	0	0	1	1	1	1	60
1137	Gaborone	Within	1	1	1	Breastfeeding only	1	Missing/Unknown	On HAART prior to delivery	3.959999993	17	4.569999993	29	768	7.68	1	1	1.187501201	CTX	0	0	0			0	0	85		2.8		85		2.8		85		2.8		85		0	0	0	1	1	1	1	-21
1138	Gaborone	Prior to	0	0	0	Formula feeding only	0	>40	Not on HAART prior to delivery	2.259999998	34	2.439999998	41	303.35	3.0335	0	0	-2.360367906	CTX	0	0	0			0	0	378		12.4		378		12.4		378		12.4		378		0	0	0	1	1	1	1	289
1140	Gaborone	Within	1	1	1	Formula feeding only	0	<=40	On HAART prior to delivery	3.279999994	28	4.159999996	32	766.09	7.6609	1	1	-0.136774823	CTX	0	0	0			0	0	383		12.6		383		12.6		383		12.6		383		0	0	0	1	1	1	1	288
1141	Gaborone	Within	1	1	1	Breastfeeding only	1	Missing/Unknown	On HAART prior to delivery	1.849999998	30	2.449999996	22	713	7.13	1	0	-3.504838109	Placebo	0	0	0			0	0	342		11.3		342		11.3		342		11.3		342		0	0	0	1	1	1	1	249
1142	Gaborone	Prior to	0	0	0	Formula feeding only	0	>40	Not on HAART prior to delivery	3.5	31	5.039999992	32	439.68	4.3968	1	1	0.309757603	CTX	0	0	0			0	0	381		12.5		381		12.5		381		12.5		381		0	0	0	1	1	1	1	289
1143	Gaborone	Prior to	0	0	0	Formula feeding only	0	>40	Not on HAART prior to delivery	2.879999995	30	3.979999997	41	574.12	5.7412	1	1	-0.79651667	Placebo	1	1	0			1	0	59	154	1.9	5.1	382		12.6		59	154	1.9	5.1	59	154	1	0	1	1	1	1	1	290
1144	Gaborone	Within	1	1	1	Formula feeding only	0	<=40	On HAART prior to delivery	2.569999993	14	2.68	30	385.45	3.8545	1	1	-1.727119831	Placebo	1	0	1		1	0	0	120	120	3.9	3.9	109	109	3.6	3.6	109		3.6		109	109	0	1	1	1	1	1	1	11	11
1145	Molepolole	Prior to	0	0	0	Formula feeding only	0	<=40	On HAART prior to delivery	2.599999994	29	3.699999996	24	830	8.3	1	1	-1.473952105	CTX	0	0	0			0	0	383		12.6		383		12.6		383		12.6		383		0	0	0	1	1	1	1	289
1146	Molepolole	Within	1	1	1	Formula feeding only	0	<=40	On HAART prior to delivery	2.599999994	33	3.699999996	37	473.24	4.7324	1	1	-1.473952105	Placebo	1	1	0			0	1	15	15	0.5	0.5	15	15	0.5	0.5	15		0.5		15	15	1	0	1	1	1	1	1	288
1147	Molepolole	Within	1	1	1	Formula feeding only	0	Missing/Unknown	On HAART prior to delivery	3.699999996	16	3.899999999	33	438.52	4.3852	1	1	0.700092719	Placebo	0	0	0			0	0	395		13		395		13		395		13		395		0	0	0	1	1	1	1	290
1148	Gaborone	Within	1	1	1	Formula feeding only	0	Missing/Unknown	On HAART prior to delivery	2.449999996	15	2.799999997	35	789.24	7.8924	1	0	-2.023320209	Placebo	0	0	0			0	0	396		13		396		13		396		13		396		0	0	0	1	1	1	1	290
1149	Gaborone	Within	1	1	1	Formula feeding only	0	Missing/Unknown	On HAART prior to delivery	3.099999994	26	4.049999997	35	131.48	1.3148	1	1	-0.5168618	Placebo	0	0	0			0	0	385		12.7		385		12.7		385		12.7		385		0	0	0	1	1	1	1	288
1150	Gaborone	Within	0	0	0	Formula feeding only	0	Missing/Unknown	On HAART prior to delivery	2.089999996	27	3.199999996	22	661	6.61	1	0	-2.834796018	Placebo	1	0	1	1		0	0	129	129	4.2	4.2	34		1.1		125	125	4.1	4.1	125	125	0	1	1	1	1	1	1	33	33
1151	Gaborone	Within	1	1	1	Formula feeding only	0	Missing/Unknown	On HAART prior to delivery	2.059999995	30	4.469999999	38	891	8.91	1	0	-2.920972904	CTX	0	0	0			0	0	347		11.4		347		11.4		347		11.4		347		0	0	0	1	1	1	1	254
1152	Gaborone	Within	1	1	1	Formula feeding only	0	<=40	On HAART prior to delivery	2.93	14	3.199999996	24	363.12	3.6312	1	1	-0.679896604	Placebo	0	0	0			0	0	397		13.1		397		13.1		397		13.1		397		0	0	0	1	1	1	1	290
1153	Gaborone	Within	1	1	1	Formula feeding only	0	<=40	On HAART prior to delivery	2.68	29	3.639999993	37	426.95	4.2695	0	1	-1.275971192	Placebo	0	0	0			0	0	382		12.6		382		12.6		382		12.6		382		0	0	0	1	1	1	1	288
1154	Gaborone	Within	1	1	1	Breastfeeding only	1	<=40	On HAART prior to delivery	2.799999997	29	3.229999997	23	599.85	5.9985	0	1	-1.183660923	Placebo	0	0	0			0	0	382		12.6		382		12.6		382		12.6		382		0	0	0	1	1	1	1	290
1156	Gaborone	Within	1	1	1	Formula feeding only	0	Missing/Unknown	On HAART prior to delivery	2.559999995	16	2.899999999	21	558.51	5.5851	1	1	-1.751454698	Placebo	0	0	0			0	0	81		2.7		81		2.7		81		2.7		81		0	0	0	1	1	1	1	-27
1157	Gaborone	Within	1	1	1	Formula feeding only	0	<=40	On HAART prior to delivery	3.459999993	29	4.439999998	31	357.21	3.5721	1	1	0.229958236	Placebo	0	0	0			0	0	382		12.6		382		12.6		382		12.6		382		0	0	0	1	1	1	1	288
1158	Gaborone	Prior to	0	0	0	Formula feeding only	0	>40	Not on HAART prior to delivery	3.369999997	31	4.819999993	40	880.41	8.8041	1	1	0.048186643	Placebo	0	0	0			0	0	345		11.3		345		11.3		345		11.3		345		0	0	0	1	1	1	1	254
1160	Gaborone	Within	0	1	1	Breastfeeding only	1	Missing/Unknown	On HAART prior to delivery	2.989999995	15	3.299999997	33	652.98	6.5298	1	1	-0.756262298	Placebo	0	0	0			0	0	80		2.6		80		2.6		80		2.6		80		0	0	0	1	1	1	1	-29
1161	Molepolole	Within	1	1	1	Formula feeding only	0	Missing/Unknown	On HAART prior to delivery	3.199999996	15	3.449999996	32	381.42	3.8142	1	1	-0.070518071	CTX	0	0	0			0	0	267		8.8		267		8.8		267		8.8		267		0	0	0	1	1	1	1	159
1162	Gaborone	Within	1	1	1	Breastfeeding only	1	Missing/Unknown	On HAART prior to delivery	2.239999995	29	2.75	31	396.72	3.9672	1	0	-2.415009951	Placebo	0	0	0			0	0	161		5.3		161		5.3		161		5.3		161		0	0	0	1	1	1	1	66
1163	Gaborone	Within	1	1	1	Formula feeding only	0	Missing/Unknown	On HAART prior to delivery	3.049999997	14	4.459999993	32	322.04	3.2204	1	1	-0.62498253	CTX	0	0	0			0	0	397		13.1		397		13.1		397		13.1		397		0	0	0	1	1	1	1	287
1164	Gaborone	Within	1	1	1	Formula feeding only	0	<=40	On HAART prior to delivery	2.809999995	30	3.799999997	43	750.45	7.5045	1	1	-0.961910128	CTX	0	0	0			0	0	381		12.5		381		12.5		381		12.5		381		0	0	0	1	1	1	1	287
1165	Molepolole	Within	1	1	1	Formula feeding only	0	<=40	On HAART prior to delivery	3.299999997	14	4	36	386.26	3.8626	1	1	-0.095389297	Placebo	0	0	0			0	0	397		13.1		397		13.1		397		13.1		397		0	0	0	1	1	1	1	288
1166	Gaborone	Within	1	1	1	Formula feeding only	0	Missing/Unknown	Not on HAART prior to delivery	3.25	17	3.259999998	32	878.36	8.7836	0	1	0.038795805	Placebo	0	0	0			0	0	394		13		394		13		394		13		394		0	0	0	1	1	1	1	287
1167	Gaborone	Prior to	0	0	0	Breastfeeding only	1	>40	On HAART prior to delivery	2.879999995	31	4.019999996	32	369	3.69	1	1	-1.001470074	Placebo	0	0	0			0	0	381		12.5		381		12.5		381		12.5		381		0	0	0	1	1	1	1	290
1168	Gaborone	Within	0	0	0	Breastfeeding only	1	Missing/Unknown	On HAART prior to delivery	3.299999997	14	3.589999996	33	278.03	2.7803	1	1	0.147073381	CTX	0	0	0			0	0	0		0		0		0		0		0		0		0	0	0	0	0	0	0	-109
1169	Gaborone	Within	1	1	1	Breastfeeding only	1	Missing/Unknown	On HAART prior to delivery	3.389999993	28	4.229999989	26	359.39	3.5939	1	1	0.339441732	CTX	0	0	0			0	0	168		5.5		168		5.5		168		5.5		168		0	0	0	1	1	1	1	72
1170	Gaborone	Within	1	1	1	Formula feeding only	0	Missing/Unknown	On HAART prior to delivery	3.409999996	28	4.599999994	28	482.51	4.8251	1	1	0.129359531	CTX	0	0	0			0	0	159		5.2		159		5.2		159		5.2		159		0	0	0	1	1	1	1	66
1171	Gaborone	Within	1	1	1	Formula feeding only	0	Missing/Unknown	On HAART prior to delivery	3.449999996	15	4.099999994	37	727	7.27	1	1	0.209914613	CTX	0	0	0			0	0	350		11.5		350		11.5		350		11.5		350		0	0	0	1	1	1	1	242
1173	Gaborone	Within	1	1	1	Formula feeding only	0	Missing/Unknown	No documented HAART during pregnancy	3.169999994	17	3.699999996	21	552.76	5.5276	1	1	-0.136614723	Placebo	0	0	0			0	0	394		13		394		13		394		13		394		1	0	1	1	1	1	1	287
1174	Gaborone	Within	1	1	1	Breastfeeding only	1	Missing/Unknown	On HAART prior to delivery	3.729999997	29	4.859999999	29	236.49	2.3649	1	1	1.038918771	Placebo	0	0	0			0	0	272		8.9		272		8.9		272		8.9		272		0	0	0	1	1	1	1	177
1175	Molepolole	Within	1	1	1	Formula feeding only	0	Missing/Unknown	On HAART prior to delivery	2.619999997	30	3.5	36	320.33	3.2033	1	1	-1.424107216	CTX	0	0	0			0	0	381		12.5		381		12.5		381		12.5		381		0	0	0	1	1	1	1	290
1176	Molepolole	Within	1	1	1	Formula feeding only	0	Missing/Unknown	On HAART prior to delivery	2.899999999	17	3.5	31	415.02	4.1502	1	1	-0.749719378	Placebo	0	0	0			0	0	394		13		394		13		394		13		394		0	0	0	1	1	1	1	287
1177	Gaborone	Within	1	1	1	Formula feeding only	0	Missing/Unknown	On HAART prior to delivery	2.489999995	29	2.789999999	40	512.16	5.1216	0	0	-1.752433961	Placebo	0	0	0			0	0	315		10.4		315		10.4		315		10.4		315		0	0	0	1	1	1	1	221
1178	Molepolole	Within	1	1	1	Formula feeding only	0	Missing/Unknown	On HAART prior to delivery	3	30	3.649999999	33	741	7.41	0	1	-0.734263925	Placebo	1	1	0			0	1	14	14	0.5	0.5	14	14	0.5	0.5	14		0.5		14	14	1	0	1	1	1	1	1	66	66
1179	Gaborone	Prior to	0	0	0	Formula feeding only	0	>40	Not on HAART prior to delivery	1.599999998	34	2	41	303.35	3.0335	0	0	-4.267287641	CTX	0	0	0			0	0	378		12.4		378		12.4		378		12.4		378		0	0	0	1	1	1	1	289
1180	Gaborone	Within	1	1	1	Formula feeding only	0	Missing/Unknown	On HAART prior to delivery	3.509999998	32	4.199999988	39	290.57	2.9057	1	1	0.591076732	Placebo	0	0	0			0	0	244		8		244		8		33	61	1.1	2	33	61	0	0	0	1	1	1	1	154
1181	Molepolole	Within	0	0	0	Formula feeding only	0	Missing/Unknown	On HAART prior to delivery	3.079999998	17	3.259999998	20	448.42	4.4842	1	1	-0.337259347	Placebo	0	0	0			0	0	0		0		0		0		0		0		0		0	1	1	0	0	0	0	-104
1182	Gaborone	Within	1	1	1	Formula feeding only	0	Missing/Unknown	On HAART prior to delivery	2.789999999	15	2.799999997	29	1041.52	10.4152	1	1	-1.009633039	Placebo	0	0	0			0	0	175		5.8		175		5.8		175		5.8		175		0	0	0	1	1	1	1	67
1184	Gaborone	Prior to	0	0	0	Formula feeding only	0	<=40	On HAART prior to delivery	3.25	30	3.919999994	27	688	6.88	1	1	-0.199162391	CTX	0	0	0			0	0	63		2.1		63		2.1		63		2.1		63		0	0	0	1	1	1	1	-30
1185	Gaborone	Prior to	0	0	0	Breastfeeding only	1	>40	Not on HAART prior to delivery	2.809999995	28	3.399999999	26	629.85	6.2985	1	1	-0.961910128	Placebo	1	1	0			1	0	343	343	11.3	11.3	384		12.6		343	343	11.3	11.3	343	343	1	0	1	1	1	1	1	249	249
1186	Molepolole	Within	1	1	1	Formula feeding only	0	Missing/Unknown	On HAART prior to delivery	2.399999999	16	2.629999995	33	805	8.05	1	0	-1.986002996	CTX	0	0	0			0	0	87		2.9		87		2.9		87		2.9		87		0	0	0	1	1	1	1	-18
1187	Gaborone	Within	1	1	1	Formula feeding only	0	Missing/Unknown	On HAART prior to delivery	1.43	29	2.219999999	37	400	4	0	0	-4.715830984	Placebo	0	0	0			0	0	338		11.1		338		11.1		1	31	0	1	1	31	0	0	0	1	1	1	1	246
1188	Gaborone	Within	1	1	1	Formula feeding only	0	Missing/Unknown	On HAART prior to delivery	2.75	16	3.299999997	37	401	4.01	1	1	-1.105718168	CTX	0	0	0			0	0	395		13		395		13		395		13		395		0	0	0	1	1	1	1	288
1189	Gaborone	Within	1	1	1	Formula feeding only	0	<=40	On HAART prior to delivery	2.569999993	31	4.169999987	33	374.23	3.7423	1	1	-1.549166511	Placebo	0	0	0			0	0	380		12.5		380		12.5		380		12.5		380		0	0	0	1	1	1	1	287
1190	Gaborone	Within	1	1	1	Formula feeding only	0	Missing/Unknown	On HAART prior to delivery	3	18	3.199999996	38	501.49	5.0149	1	1	-0.734263925	CTX	0	0	0			0	0	393		12.9		393		12.9		393		12.9		393		0	0	0	1	1	1	1	290
1191	Gaborone	Prior to	0	0	0	Formula feeding only	0	>40	Not on HAART prior to delivery	3.279999994	29	4.799999997	25	123.18	1.2318	1	1	-0.136774823	CTX	0	0	0			0	0	383		12.6		383		12.6		383		12.6		383		0	0	0	1	1	1	1	289
1192	Gaborone	Prior to	0	0	0	Formula feeding only	0	<=40	On HAART prior to delivery	2.5	31	3.719999999	19	1209.59	12.0959	1	1	-1.726806488	CTX	0	0	0			0	0	381		12.5		381		12.5		381		12.5		381		0	0	0	1	1	1	1	289
1193	Gaborone	Within	0	0	0	Formula feeding only	0	Missing/Unknown	No documented HAART during pregnancy	3.199999996	16	3.469999999	26	703.94	7.0394	1	1	-0.070518071	Placebo	1	0	1	1		0	0	291	291	9.6	9.6	0		0		284	284	9.3	9.3	284	284	0	1	1	1	1	1	0	184	184
1194	Gaborone	Within	1	1	1	Formula feeding only	0	Missing/Unknown	On HAART prior to delivery	3.329999998	15	3.959999993	29			1	1	-0.033616209	Placebo	0	0	0			0	0	396		13		396		13		396		13		396		0	0	0	1	1	1	1	288
1195	Molepolole	Within	1	1	1	Formula feeding only	0	Missing/Unknown	No documented HAART during pregnancy	3	17	3.599999994	22	133	1.33	1	1	-0.734263925	CTX	0	0	0			0	0	274		9		274		9		274		9		274		0	0	0	1	1	1	1	168
1196	Gaborone	Within	1	1	1	Formula feeding only	0	<=40	On HAART prior to delivery	2.869999997	30	3.799999997	28	626.2	6.262	1	1	-1.024062178	Placebo	0	0	0			0	0	381		12.5		381		12.5		381		12.5		381		0	0	0	1	1	1	1	288
1197	Gaborone	Within	0	0	0	Formula feeding only	0	<=40	On HAART prior to delivery	3	16	3.5	22	943.3	9.433	1	1	-0.734263925	CTX	0	0	0			0	0	47		1.5		47		1.5		47		1.5		47		0	0	0	1	1	1	1	-61
1198	Gaborone	Within	1	1	1	Formula feeding only	0	Missing/Unknown	On HAART prior to delivery	2.739999995	28	3.25	26	436.69	4.3669	0	1	-1.129874476	Placebo	0	0	0			0	0	383		12.6		383		12.6		383		12.6		383		0	0	0	1	1	1	1	290
1199	Gaborone	Within	1	1	1	Formula feeding only	0	Missing/Unknown	On HAART prior to delivery	4.359999999	28	5.099999994	37	447.77	4.4777	1	1	1.898210473	Placebo	0	0	0			0	0	80		2.6		80		2.6		80		2.6		80		0	0	0	1	1	1	1	-15
1200	Molepolole	Within	1	1	1	Breastfeeding only	1	Missing/Unknown	On HAART prior to delivery	2.879999995	17	3.199999996	26	267.24	2.6724	1	1	-0.79651667	Placebo	0	0	0			0	0	394		13		394		13		394		13		394		0	0	0	1	1	1	1	288
1201	Gaborone	Prior to	0	0	0	Formula feeding only	0	>40	On HAART prior to delivery	3.039999999	29	4.259999991	28	373.99	3.7399	0	1	-0.646744945	CTX	1	0	1	1		0	0	79	79	2.6	2.6	35		1.2		77	77	2.5	2.5	77	77	0	1	1	1	1	1	1	-58
1202	Gaborone	Within	1	1	1	Formula feeding only	0	Missing/Unknown	On HAART prior to delivery	3.239999995	16	3.739999995	33	1267	12.67	1	1	-0.220041582	CTX	0	0	0			0	0	49		1.6		49		1.6		49		1.6		49		0	0	0	1	1	1	1	-58
1203	Molepolole	Within	1	1	1	Breastfeeding only	1	Missing/Unknown	On HAART prior to delivery	2.829999998	14	3.5	32	266	2.66	1	1	-1.114946869	CTX	0	0	0			0	0	80		2.6		80		2.6		80		2.6		80		0	0	0	1	1	1	1	-28
1204	Gaborone	Within	1	1	1	Formula feeding only	0	Missing/Unknown	On HAART prior to delivery	2.469999999	15	2.599999994	39	641.56	6.4156	0	0	-1.803880681	Placebo	0	0	0			0	0	261		8.6		261		8.6		261		8.6		261		0	0	0	1	1	1	1	153
1206	Gaborone	Within	1	1	1	Formula feeding only	0	Missing/Unknown	On HAART prior to delivery	2.089999996	30	2.809999995	32	653.34	6.5334	1	0	-2.973008166	Placebo	0	0	0			0	0	381		12.5		381		12.5		381		12.5		381		0	0	0	1	1	1	1	288
1207	Molepolole	Within	1	1	1	Formula feeding only	0	Missing/Unknown	On HAART prior to delivery	2.599999994	18	2.799999997	35	665.53	6.6553	1	1	-1.473952105	CTX	0	0	0			0	0	393		12.9		393		12.9		393		12.9		393		0	0	0	1	1	1	1	288
1208	Gaborone	Within	1	1	1	Formula feeding only	0	>40	On HAART prior to delivery	2.639999993	28	3.939999998	37	518	5.18	1	1	-1.558478548	Placebo	0	0	0			0	0	282		9.3		282		9.3		282		9.3		282		0	0	0	1	1	1	1	187
1209	Molepolole	Within	1	0	1	Formula feeding only	0	<=40	On HAART prior to delivery	3.599999994	15	4.099999994	35	875	8.75	1	1	0.7763279	Placebo	0	0	0			0	0	288		9.5		288		9.5		288		9.5		288		0	0	0	1	1	1	1	179
1210	Gaborone	Within	0	0	0	Formula feeding only	0	<=40	On HAART prior to delivery	2	31	2.939999998	30	711	7.11	1	0	-3.090412788	Placebo	0	0	0			0	0	334		11		334		11		334		11		334		1	1	1	1	1	1	1	242
1211	Gaborone	Within	1	1	1	Breastfeeding only	1	<=40	On HAART prior to delivery	3.449999996	14	3.699999996	29	537.89	5.3789	1	1	0.465936606	Placebo	0	0	0			0	0	397		13.1		397		13.1		397		13.1		397		0	0	0	1	1	1	1	289
1213	Gaborone	Prior to	0	0	0	Breastfeeding only	1	>40	Not on HAART prior to delivery	2.759999998	29	3.959999993	33	600.35	6.0035	1	1	-1.081616201	Placebo	0	0	0			0	0	383		12.6		383		12.6		383		12.6		383		0	0	0	1	1	1	1	290
1214	Gaborone	Within	1	1	1	Breastfeeding only	1	<=40	On HAART prior to delivery	3.049999997	15	3.299999997	35	642.9	6.429	1	1	-0.62498253	Placebo	0	0	0			0	0	167		5.5		167		5.5		167		5.5		167		0	0	0	1	1	1	1	58
1215	Gaborone	Within	1	1	1	Formula feeding only	0	Missing/Unknown	On HAART prior to delivery	2.799999997	14	2.839999996	39	452	4.52	1	1	-1.183660923	CTX	0	0	0			0	0	169		5.6		169		5.6		169		5.6		169		0	0	0	1	1	1	1	60
1216	Molepolole	Within	1	1	1	Formula feeding only	0	<=40	On HAART prior to delivery	4.099999994	17	4.099999994	30	511	5.11	1	1	1.441355033	CTX	0	0	0			0	0	346		11.4		346		11.4		346		11.4		346		1	0	1	1	1	1	1	240
1217	Gaborone	Within	1	1	1	Both breastfeeding and formula feeding	1	>40	No documented HAART during pregnancy	2.069999993	32	2.549999997	35	273.4	2.734		0	-2.892161464	CTX	0	0	0			0	0	334		11		334		11		334		11		334		0	0	0	1	1	1	1	243
1218	Gaborone	Within	1	1	1	Formula feeding only	0	>40	Not on HAART prior to delivery	3.949999996	28	5.039999992	37	506	5.06	1	1	1.16914656	CTX	0	0	0			0	0	383		12.6		383		12.6		383		12.6		383		0	0	0	1	1	1	1	288
1219	Gaborone	Within	1	1	1	Formula feeding only	0	>40	On HAART prior to delivery	3.189999998	14	3.469999999	39	453.46	4.5346	1	1	-0.325071998	CTX	0	0	0			0	0	175		5.8		175		5.8		175		5.8		175		0	0	0	1	1	1	1	68
1221	Gaborone	Within	0	0	0	Breastfeeding only	1	Missing/Unknown	On HAART prior to delivery	2.769999996	17	3.359999999	32	499.62	4.9962	1	1	-1.252856168	Placebo	0	0	0			0	0	0		0		0		0		0		0		0		0	0	0	0	0	0	0	-106
1222	Gaborone	Within	1	1	1	Breastfeeding only	1	<=40	On HAART prior to delivery	2.68	15	3.089999996	38	197.91	1.9791	1	1	-1.275971192	Placebo	0	0	0			0	0	199		6.5		199		6.5		199		6.5		199		0	0	0	1	1	1	1	90
1223	Gaborone	Within	1	1	1	Formula feeding only	0	<=40	On HAART prior to delivery	2.319999993	29	3.219999999	33	655.76	6.5576	0	0	-2.355069796	CTX	0	0	0			0	0	382		12.6		382		12.6		382		12.6		382		0	0	0	1	1	1	1	288
1225	Gaborone	Within	1	1	1	Breastfeeding only	1	Missing/Unknown	On HAART prior to delivery	2.959999993	14	3.239999995	34	480	4.8	1	1	-0.822546276	CTX	0	0	0			0	0	49		1.6		49		1.6		49		1.6		49		0	0	0	1	1	1	1	-58
1226	Gaborone	Within	1	1	1	Breastfeeding only	1	Missing/Unknown	On HAART prior to delivery	2.729999997	29	3.5	35	470.34	4.7034	0	1	-1.154085407	Placebo	0	0	0			0	0	382		12.6		382		12.6		382		12.6		382		0	0	0	1	1	1	1	290
1227	Gaborone	Within	1	1	1	Formula feeding only	0	Missing/Unknown	On HAART prior to delivery	3.559999995	14	3.899999999	28	916	9.16	1	1	0.694352244	CTX	0	0	0			0	0	359		11.8		359		11.8		359		11.8		359		0	0	0	1	1	1	1	252
1228	Gaborone	Within	1	1	1	Formula feeding only	0	>40	On HAART prior to delivery	3	14	3.399999999	41	340.85	3.4085	1	1	-0.734263925	CTX	0	0	0			0	0	397		13.1		397		13.1		397		13.1		397		0	0	0	1	1	1	1	287
1229	Molepolole	Within	1	1	1	Formula feeding only	0	Missing/Unknown	On HAART prior to delivery	3.189999998	32	4	45	410.41	4.1041	1	1	-0.092507493	CTX	0	0	0			0	0	379		12.5		379		12.5		379		12.5		379		0	0	0	1	1	1	1	289
1230	Molepolole	Within	1	1	1	Formula feeding only	0	Missing/Unknown	No documented HAART during pregnancy	2.639999993	33	3.68	26	513	5.13	1	1	-1.374497358	CTX	0	0	0			0	0	378		12.4		378		12.4		378		12.4		378		0	0	0	1	1	1	1	288
1231	Gaborone	Within	0	0	0	Formula feeding only	0	Missing/Unknown	On HAART prior to delivery	3.5	16	4.199999988	34	493.05	4.9305	1	1	0.309757603	Placebo	0	0	0			0	0	0		0		0		0		0		0		0		0	0	0	0	0	0	0	-105
1232	Molepolole	Within	1	1	1	Breastfeeding only	1	<=40	On HAART prior to delivery	3.139999993	30	3.299999997	38	414.07	4.1407	0	1	-0.43118018	CTX	0	0	0			0	0	381		12.5		381		12.5		381		12.5		381		0	0	0	1	1	1	1	287
1233	Gaborone	Within	1	1	1	Formula feeding only	0	<=40	On HAART prior to delivery	2.309999995	33	3.549999997	21	786.85	7.8685	0	0	-2.3810855	Placebo	0	0	0			0	0	58		1.9		58		1.9		58		1.9		58		0	0	0	1	1	1	1	-32
1235	Molepolole	Within	1	1	1	Formula feeding only	0	Missing/Unknown	On HAART prior to delivery	2.93	29	4.029999986	29	605.85	6.0585	1	1	-0.679896604	CTX	0	0	0			0	0	154		5.1		154		5.1		154		5.1		154		0	0	0	1	1	1	1	60
1236	Gaborone	Prior to	0	0	0	Formula feeding only	0	<=40	On HAART prior to delivery	3.219999999	29	3.979999997	25	315.47	3.1547	1	1	-0.026666501	CTX	0	0	0			0	0	383		12.6		383		12.6		383		12.6		383		0	0	0	1	1	1	1	290
1237	Molepolole	Prior to	0	0	0	Breastfeeding only	1	>40	Not on HAART prior to delivery	3.569999993	31	4.899999991	31	894.38	8.9438	1	1	0.447989087	CTX	0	0	0			0	0	381		12.5		381		12.5		381		12.5		381		0	0	0	1	1	1	1	289
1238	Molepolole	Prior to	1	0	1	Formula feeding only	0	>40	On HAART prior to delivery	2.979999997	29	3.699999996	31	395.72	3.9572	1	1	-0.56450222	Placebo	1	1	0			1	0	84	84	2.8	2.8	382		12.6		84	84	2.8	2.8	84	84	1	0	1	1	1	1	1	288
1239	Molepolole	Within	1	1	1	Formula feeding only	0	Missing/Unknown	On HAART prior to delivery	3.75	18	3.899999999	26	248.38	2.4838	1	1	0.795518644	CTX	0	0	0			0	0	360		11.8		360		11.8		360		11.8		360		0	0	0	1	1	1	1	254
1240	Molepolole	Prior to	0	0	0	Breastfeeding only	1	>40	On HAART prior to delivery	2.18	29	3.199999996	21	401.3	4.013	0	0	-2.580771183	CTX	0	0	0			0	0	383		12.6		383		12.6		383		12.6		383		0	0	0	1	1	1	1	288
1241	Molepolole	Within	0	0	0	Formula feeding only	0	Missing/Unknown	On HAART prior to delivery	2.769999996	18	3.029999994	47	496.2	4.962	1	1	-1.057568236	CTX	1	0	1	1		0	0	4	4	0.1	0.1	0		0		2	2	0.1	0.1	2	2	0	1	1	1	1	1	0	-105
1242	Gaborone	Within	1	1	1	Formula feeding only	0	<=40	On HAART prior to delivery	2.68	32	4.099999994	28	493.51	4.9351	1	1	-1.275971192	CTX	0	0	0			0	0	379		12.5		379		12.5		379		12.5		379		0	0	0	1	1	1	1	288
1243	Gaborone	Prior to	0	0	0	Formula feeding only	0	>40	On HAART prior to delivery	2.019999996	34	2.579999998	32	356	3.56	0	0	-3.159121728	Placebo	0	0	0			0	0	378		12.4		378		12.4		378		12.4		378		0	0	0	1	1	1	1	289
1244	Gaborone	Within	0	0	0	Formula feeding only	0	Missing/Unknown	On HAART prior to delivery	2.379999995	16	2.899999999	46	301.19	3.0119	1	0	-2.200489252	Placebo	0	0	0			0	0	0		0		0		0		0		0		0		0	0	0	0	0	0	0	-105
1245	Gaborone	Within	1	1	1	Formula feeding only	0	Missing/Unknown	On HAART prior to delivery	1.799999997	28	2.399999999	34	916.79	9.1679	0	0	-3.642979883	CTX	0	0	0			0	0	383		12.6		383		12.6		383		12.6		383		0	0	0	1	1	1	1	287
1246	Molepolole	Within	1	1	1	Formula feeding only	0	Missing/Unknown	On HAART prior to delivery	3.169999994	31	3.699999996	27	512.49	5.1249	1	1	-0.367384376	CTX	0	0	0			0	0	380		12.5		380		12.5		380		12.5		380		0	0	0	1	1	1	1	289
1247	Molepolole	Within	1	1	1	Formula feeding only	0	<=40	On HAART prior to delivery	3.609999999	16	4.299999997	26	376.7	3.767	1	1	0.796733622	CTX	0	0	0			0	0	395		13		395		13		395		13		395		0	0	0	1	1	1	1	288
1248	Gaborone	Within	1	0	1	Formula feeding only	0	<=40	On HAART prior to delivery	2.789999999	29	3.509999998	19	576.22	5.7622	0	1	-1.206672112	Placebo	0	0	0			0	0	382		12.6		382		12.6		382		12.6		382		1	0	1	1	1	1	1	287
1249	Gaborone	Within	1	1	1	Formula feeding only	0	<=40	On HAART prior to delivery	2.399999999	15	2.659999996	32	173	1.73	0	0	-1.986002996	Placebo	0	0	0			0	0	261		8.6		261		8.6		261		8.6		261		0	0	0	1	1	1	1	153
1250	Molepolole	Prior to	0	0	0	Breastfeeding only	1	>40	Not on HAART prior to delivery	2.599999994	31	4.299999997	33	703.89	7.0389	0	1	-1.654483196	Placebo	0	0	0			0	0	381		12.5		381		12.5		381		12.5		381		0	0	0	1	1	1	1	288
1251	Gaborone	Prior to	0	0	0	Formula feeding only	0	<=40	On HAART prior to delivery	3.299999997	28	5.259999991	35	721.67	7.2167	1	1	-0.095389297	Placebo	0	0	0			0	0	384		12.6		384		12.6		384		12.6		384		0	0	0	1	1	1	1	290
1252	Gaborone	Prior to	0	0	0	Formula feeding only	0	<=40	On HAART prior to delivery	3.149999999	29	3.899999999	29	527	5.27	1	1	-0.180894559	CTX	0	0	0			0	0	383		12.6		383		12.6		383		12.6		383		0	0	0	1	1	1	1	290
1253	Molepolole	Within	1	1	1	Formula feeding only	0	Missing/Unknown	On HAART prior to delivery	2.849999994	16	3.5	31	411.57	4.1157	1	1	-1.069400683	CTX	0	0	0			0	0	395		13		395		13		395		13		395		0	0	0	1	1	1	1	287
1254	Molepolole	Within	1	1	1	Formula feeding only	0	Missing/Unknown	On HAART prior to delivery	3.18	16	3.759999998	22	622	6.22	1	1	-0.114539632	Placebo	0	0	0			0	0	130		4.3		130		4.3		130		4.3		130		0	0	0	1	1	1	1	24
1255	Gaborone	Prior to	0	0	0	Formula feeding only	0	<=40	On HAART prior to delivery	2.769999996	30	3.619999997	39	723.94	7.2394	0	1	-1.252856168	CTX	0	0	0			0	0	336		11.1		336		11.1		336		11.1		336		0	0	0	1	1	1	1	244
1257	Gaborone	Within	1	1	1	Formula feeding only	0	Missing/Unknown	On HAART prior to delivery	3.299999997	16	4	33	673.65	6.7365	1	1	-0.095389297	CTX	0	0	0			0	0	395		13		395		13		395		13		395		0	0	0	1	1	1	1	288
1258	Gaborone	Within	0	0	0	Breastfeeding only	1	Missing/Unknown	On HAART prior to delivery	2.649999999	34	4.449999988	30	804	8.04	1	1	-1.349779639	Placebo	0	0	0			0	0	0		0		0		0		0		0		0		0	0	0	0	0	0	0	-87
1259	Molepolole	Within	0	1	1	Formula feeding only	0	Missing/Unknown	On HAART prior to delivery	3	18	4	33	341.44	3.4144	0	1	-0.734263925	Placebo	0	0	0			0	0	69		2.3		69		2.3		69		2.3		69		0	0	0	1	1	1	1	-34
1260	Molepolole	Prior to	0	0	0	Formula feeding only	0	>40	On HAART prior to delivery	3.469999999	30	4.699999988	33	510.41	5.1041	1	1	0.24996418	CTX	0	0	0			0	0	382		12.6		382		12.6		64	154	2.1	5.1	64	154	0	0	0	1	1	1	1	290
1261	Gaborone	Within	1	1	1	Formula feeding only	0	<=40	On HAART prior to delivery	2.729999997	30	3.959999993	35	564.95	5.6495	1	1	-1.154085407	CTX	0	0	0			0	0	381		12.5		381		12.5		381		12.5		381		0	0	0	1	1	1	1	287
1262	Molepolole	Within	1	1	1	Formula feeding only	0	Missing/Unknown	On HAART prior to delivery	2.599999994	18	2.869999997	35	253	2.53	1	1	-1.473952105	CTX	0	0	0			0	0	217		7.1		217		7.1		217		7.1		217		0	0	0	1	1	1	1	112
1263	Molepolole	Within	1	1	1	Breastfeeding only	1	Missing/Unknown	On HAART prior to delivery	2.699999996	17	2.799999997	42	795.35	7.9535	1	1	-1.416232016	CTX	0	0	0			0	0	394		13		394		13		394		13		394		0	0	0	1	1	1	1	287
1264	Gaborone	Within	1	1	1	Formula feeding only	0	Missing/Unknown	On HAART prior to delivery	3	17	3.469999999	35	806.91	8.0691	1	1	-0.734263925	Placebo	0	0	0			0	0	394		13		394		13		394		13		394		0	0	0	1	1	1	1	290
1265	Molepolole	Within	1	1	1	Formula feeding only	0	<=40	On HAART prior to delivery	2.599999994	18	3	39	570.86	5.7086	1	1	-1.473952105	Placebo	1	1	0			0	1	13	13	0.4	0.4	13	13	0.4	0.4	13		0.4		13	13	1	0	1	1	1	1	1	-24
1266	Gaborone	Within	1	1	1	Formula feeding only	0	Missing/Unknown	On HAART prior to delivery	3.309999995	16	3.699999996	25	515	5.15	1	1	-0.074757784	CTX	0	0	0			0	0	395		13		395		13		395		13		395		0	0	0	1	1	1	1	290
1267	Gaborone	Within	0	0	0	Formula feeding only	0	<=40	On HAART prior to delivery	2.279999994	33	3.739999995	26	628.4	6.284	1	0	-2.459575478	Placebo	0	0	0			0	0	378		12.4		378		12.4		378		12.4		378		0	0	0	1	1	1	1	288
1268	Molepolole	Within	0	0	0	Formula feeding only	0	Missing/Unknown	On HAART prior to delivery	3.399999999	15	3.599999994	41	609	6.09	1	1	0.360619936	Placebo	0	0	0			0	0	67		2.2		67		2.2		67		2.2		67		0	0	0	1	1	1	1	-39
1269	Gaborone	Within	1	1	1	Formula feeding only	0	<=40	On HAART prior to delivery	3.119999997	29	3.719999999	19	479.73	4.7973	1	1	-0.24764189	CTX	1	1	0			1	0	229	229	7.5	7.5	245		8.1		229	229	7.5	7.5	229	229	1	0	1	1	1	1	1	134	134
1270	Molepolole	Within	1	1	1	Formula feeding only	0	Missing/Unknown	On HAART prior to delivery	2.859999999	15	4.5	37	421	4.21	1	1	-0.843515575	CTX	0	0	0			0	0	261		8.6		261		8.6		261		8.6		261		0	0	0	1	1	1	1	153
1271	Gaborone	Within	1	1	1	Formula feeding only	0	>40	On HAART prior to delivery	2.769999996	17	3	37	275.32	2.7532	1	1	-1.057568236	CTX	0	0	0			0	0	394		13		394		13		394		13		394		0	0	0	1	1	1	1	288
1272	Molepolole	Within	1	1	1	Formula feeding only	0	Missing/Unknown	On HAART prior to delivery	2.789999999	29	4	28	378	3.78	1	1	-1.206672112	CTX	0	0	0			0	0	37		1.2		37		1.2		37		1.2		37		0	0	0	1	1	1	1	-55
1273	Molepolole	Within	1	1	1	Breastfeeding only	1	Missing/Unknown	On HAART prior to delivery	2.899999999	15	3	34	762.54	7.6254	1	1	-0.749719378	Placebo	1	1	0			1	0	62	62	2	2	80		2.6		62	62	2	2	62	62	1	0	1	1	1	1	1	-27
1274	Gaborone	Within	1	1	1	Formula feeding only	0	<=40	On HAART prior to delivery	3.029999994	29	3.959999993	40	315.64	3.1564	1	1	-0.450300375	Placebo	0	0	0			0	0	382		12.6		382		12.6		382		12.6		382		0	0	0	1	1	1	1	287
1275	Gaborone	Within	1	1	1	Formula feeding only	0	Missing/Unknown	On HAART prior to delivery	2.049999997	23	2.699999996	28	337.16	3.3716	1	0	-2.949871063	CTX	0	0	0			0	0	388		12.8		388		12.8		388		12.8		388		0	0	0	1	1	1	1	287
1276	Gaborone	Within	1	1	1	Formula feeding only	0	Missing/Unknown	On HAART prior to delivery	3.399999999	16	3.5	26	760.76	7.6076	1	1	0.109124701	CTX	0	0	0			0	0	395		13		395		13		395		13		395		0	0	0	1	1	1	1	290
1277	Gaborone	Within	1	1	1	Formula feeding only	0	Missing/Unknown	On HAART prior to delivery	3.129999995	15	3.539999999	34	385.08	3.8508	1	1	-0.22534881	Placebo	0	0	0			0	0	396		13		396		13		396		13		396		0	0	0	1	1	1	1	290
1278	Gaborone	Within	1	1	1	Formula feeding only	0	Missing/Unknown	On HAART prior to delivery	2.68	17	3.519999996	35	323.12	3.2312	1	1	-1.463416662	CTX	0	0	0			0	0	394		13		394		13		394		13		394		0	0	0	1	1	1	1	288
1279	Gaborone	Within	1	1	1	Formula feeding only	0	Missing/Unknown	On HAART prior to delivery	2.389999993	22	3.199999996	36	302.62	3.0262	1	0	-2.174973437	CTX	0	0	0			0	0	345		11.3		345		11.3		345		11.3		345		0	0	0	1	1	1	1	243
1280	Gaborone	Within	1	1	1	Formula feeding only	0	<=40	On HAART prior to delivery	3.909999996	14	4.299999997	34	587.13	5.8713	1	1	1.095423814	Placebo	0	0	0			0	0	183		6		183		6		183		6		183		0	0	0	1	1	1	1	74
1281	Gaborone	Within	1	1	1	Formula feeding only	0	Missing/Unknown	No documented HAART during pregnancy	2.459999993	33	3.469999999	19	351	3.51	1	0	-1.998280628	CTX	0	0	0			0	0	244		8		244		8		244		8		244		0	0	0	1	1	1	1	154
1283	Gaborone	Prior to	0	0	0	Breastfeeding only	1	>40	No documented HAART during pregnancy	3.519999996	34	4.819999993	29	459.5	4.595	1	1	0.349434653	Placebo	0	0	0			0	0	378		12.4		378		12.4		378		12.4		378		0	0	0	1	1	1	1	289
1284	Gaborone	Prior to	0	0	0	Formula feeding only	0	>40	On HAART prior to delivery	3.049999997	29	3.959999993	34	484.67	4.8467	1	1	-0.404946389	CTX	0	0	0			0	0	383		12.6		383		12.6		383		12.6		383		0	0	0	1	1	1	1	289
1285	Molepolole	Prior to	0	0	0	Formula feeding only	0	<=40	On HAART prior to delivery	2.239999995	31	3.5	23	704	7.04	1	0	-2.565282205	CTX	0	0	0			0	0	381		12.5		381		12.5		381		12.5		381		0	0	0	1	1	1	1	290
1286	Molepolole	Within	1	1	1	Breastfeeding only	1	<=40	On HAART prior to delivery	2.899999999	14	3.199999996	29	537.48	5.3748	1	1	-0.956438657	CTX	0	0	0			0	0	397		13.1		397		13.1		397		13.1		397		0	0	0	1	1	1	1	287
1287	Molepolole	Within	1	1	1	Formula feeding only	0	Missing/Unknown	No documented HAART during pregnancy	2.699999996	29	3.969999999	28	94.58	0.9458	0	1	-1.227049338	Placebo	0	0	0			0	0	254		8.4		254		8.4		254		8.4		254		0	0	0	1	1	1	1	159
1288	Gaborone	Within	1	0	1	Formula feeding only	0	>40	Not on HAART prior to delivery	2.649999999	30	3.859999999	25	803.27	8.0327	0	1	-1.349779639	CTX	0	0	0			0	0	381		12.5		381		12.5		125	125	4.1	4.1	125	125	0	0	0	1	1	1	1	287
1289	Gaborone	Prior to	0	0	0	Formula feeding only	0	>40	On HAART prior to delivery	3.199999996	33	3.699999996	35	459	4.59	0	1	-0.303980589	Placebo	0	0	0			0	0	379		12.5		379		12.5		379		12.5		379		0	0	0	1	1	1	1	289
1290	Gaborone	Prior to	0	0	0	Formula feeding only	0	>40	Not on HAART prior to delivery	2.659999996	31	3.759999998	24	569	5.69	1	1	-1.325119617	Placebo	0	0	0			0	0	381		12.5		381		12.5		381		12.5		381		0	0	0	1	1	1	1	289
1291	Gaborone	Within	1	1	1	Formula feeding only	0	Missing/Unknown	On HAART prior to delivery	2.949999996	17	3.5	27	291.08	2.9108	0	1	-0.844738121	Placebo	0	0	0			0	0	394		13		394		13		394		13		394		0	0	0	1	1	1	1	287
1292	Molepolole	Within	1	1	1	Formula feeding only	0	Missing/Unknown	On HAART prior to delivery	2.299999997	17	3.5	36	648.62	6.4862	1	0	-2.25197528	CTX	0	0	0			0	0	50		1.6		50		1.6		50		1.6		50		0	0	0	1	1	1	1	-54
1293	Gaborone	Within	1	0	1	Breastfeeding only	1	>40	On HAART prior to delivery	3.75	29	4.569999993	24	406.97	4.0697	1	1	1.078811837	CTX	1	1	0			1	0	241	241	7.9	7.9	382		12.6		241	241	7.9	7.9	241	241	1	0	1	1	1	1	1	147	147
1294	Gaborone	Within	1	1	1	Formula feeding only	0	>40	On HAART prior to delivery	3.369999997	29	4.459999993	28	440.1	4.401	1	1	0.048186643	CTX	0	0	0			0	0	382		12.6		382		12.6		382		12.6		382		0	0	0	1	1	1	1	290
1296	Molepolole	Within	1	1	1	Formula feeding only	0	Missing/Unknown	On HAART prior to delivery	3.039999999	16	2.899999999	38	432.05	4.3205	0	1	-0.646744945	CTX	0	0	0			0	0	395		13		395		13		395		13		395		0	0	0	1	1	1	1	287
1297	Gaborone	Prior to	0	0	0	Formula feeding only	0	<=40	On HAART prior to delivery	1.609999999	31	2.25	25	432.73	4.3273	0	0	-4.240902734	Placebo	0	0	0			0	0	381		12.5		381		12.5		381		12.5		381		1	0	1	1	1	1	1	290
1298	Gaborone	Within	1	1	1	Breastfeeding only	1	Missing/Unknown	On HAART prior to delivery	3.199999996	21	3.949999996	20	605.38	6.0538	1	1	-0.303980589	CTX	0	0	0			0	0	362		11.9		362		11.9		362		11.9		362		0	0	0	1	1	1	1	260
1299	Gaborone	Within	1	1	1	Formula feeding only	0	Missing/Unknown	On HAART prior to delivery	3.5	28	3.799999997	20	715.73	7.1573	1	1	0.570312526	CTX	0	0	0			0	0	63		2.1		63		2.1		63		2.1		63		0	0	0	1	1	1	1	-30
1300	Gaborone	Within	1	1	1	Formula feeding only	0	Missing/Unknown	No documented HAART during pregnancy	2.129999995	28	2.399999999	30	397	3.97	0	0	-2.86246569	Placebo	0	0	0			0	0	383		12.6		383		12.6		383		12.6		383		0	0	0	1	1	1	1	288
1301	Gaborone	Within	1	1	1	Breastfeeding only	1	Missing/Unknown	On HAART prior to delivery	3.489999995	15	3.699999996	25	328.05	3.2805	1	1	0.549511542	Placebo	0	0	0			0	0	396		13		396		13		396		13		396		0	0	0	1	1	1	1	290
1302	Gaborone	Prior to	0	0	0	Formula feeding only	0	>40	On HAART prior to delivery	2.629999995	29	3.639999993	29	709	7.09	0	1	-1.582390396	Placebo	0	0	0			0	0	383		12.6		383		12.6		383		12.6		383		0	0	0	1	1	1	1	290
1303	Gaborone	Within	1	1	1	Formula feeding only	0	Missing/Unknown	On HAART prior to delivery	3.18	15	3.399999999	43	120.46	1.2046	1	1	-0.114539632	Placebo	0	0	0			0	0	396		13		396		13		396		13		396		0	0	0	1	1	1	1	288
1304	Molepolole	Within	1	1	1	Breastfeeding only	1	Missing/Unknown	On HAART prior to delivery	3.399999999	14	3.289999999	41	548	5.48	1	1	0.360619936	Placebo	0	0	0			0	0	270		8.9		270		8.9		270		8.9		270		0	0	0	1	1	1	1	161
1305	Gaborone	Within	1	1	1	Breastfeeding only	1	>40	On HAART prior to delivery	2.199999996	29	2.689999998	39	305.93	3.0593	0	0	-2.525207106	CTX	0	0	0			0	0	382		12.6		382		12.6		382		12.6		382		0	0	0	1	1	1	1	290
1306	Gaborone	Within	1	1	1	Formula feeding only	0	Missing/Unknown	On HAART prior to delivery	2.799999997	29	3.759999998	34	666.25	6.6625	1	1	-1.183660923	Placebo	1	1	0			1	0	110	110	3.6	3.6	382		12.6		110	110	3.6	3.6	110	110	1	0	1	1	1	1	1	17	17
1307	Gaborone	Within	1	1	1	Formula feeding only	0	Missing/Unknown	On HAART prior to delivery	3.399999999	31	3.899999999	32	150.88	1.5088	1	1	0.360619936	CTX	0	0	0			0	0	62		2		62		2		62		2		62		0	0	0	1	1	1	1	-28
1308	Gaborone	Within	1	1	1	Formula feeding only	0	Missing/Unknown	On HAART prior to delivery	2.729999997	15	2.799999997	27	399	3.99	1	1	-1.154085407	Placebo	0	0	0			0	0	396		13		396		13		396		13		396		0	0	0	1	1	1	1	290
1309	Molepolole	Within	1	1	1	Breastfeeding only	1	Missing/Unknown	On HAART prior to delivery	2.479999997	14	2.799999997	31	602.91	6.0291	1	0	-1.778125214	CTX	0	0	0			0	0	347		11.4		347		11.4		347		11.4		347		0	0	0	1	1	1	1	237
1311	Gaborone	Within	1	1	1	Breastfeeding only	1	Missing/Unknown	On HAART prior to delivery	3.129999995	15	3.599999994	37	347.12	3.4712	1	1	-0.22534881	CTX	0	0	0			0	0	260		8.6		260		8.6		260		8.6		260		0	0	0	1	1	1	1	151
1312	Molepolole	Within	1	0	1	Formula feeding only	0	>40	On HAART prior to delivery	2.799999997	15	3.299999997	28	245.94	2.4594	1	1	-0.985745204	CTX	0	0	0			0	0	280		9.2		280		9.2		280		9.2		280		0	0	0	1	1	1	1	171
1313	Molepolole	Within	1	0	1	Formula feeding only	0	<=40	On HAART prior to delivery	2.799999997	25	2.799999997	27	699.56	6.9956	1	1	-0.985745204	Placebo	0	0	0			0	0	386		12.7		386		12.7		386		12.7		386		0	0	0	1	1	1	1	288
1314	Gaborone	Prior to	0	0	0	Formula feeding only	0	>40	On HAART prior to delivery	2.259999998	30	3.139999993	25	322.35	3.2235	0	0	-2.360367906	Placebo	0	0	0			0	0	382		12.6		382		12.6		382		12.6		382		0	0	0	1	1	1	1	289
1315	Molepolole	Within	1	1	1	Formula feeding only	0	<=40	On HAART prior to delivery	2.799999997	14	3	42	509.15	5.0915	1	1	-0.985745204	CTX	0	0	0			0	0	397		13.1		397		13.1		397		13.1		397		0	0	0	1	1	1	1	288
1316	Gaborone	Within	1	1	1	Breastfeeding only	1	<=40	On HAART prior to delivery	2.729999997	17	3.399999999	29	666.83	6.6683	1	1	-1.345879971	CTX	0	0	0			0	0	394		13		394		13		394		13		394		1	0	1	1	1	1	1	288
1317	Molepolole	Within	1	1	1	Formula feeding only	0	Missing/Unknown	On HAART prior to delivery	1.969999999	29	2.779999994	43	781	7.81	0	0	-3.291046235	Placebo	0	0	0			0	0	282		9.3		282		9.3		282		9.3		282		0	0	0	1	1	1	1	187
1318	Gaborone	Within	0	0	0	Formula feeding only	0	Missing/Unknown	On HAART prior to delivery	2.989999995	32	3.75	24	414.72	4.1472	1	1	-0.756262298	CTX	0	0	0			0	0	379		12.5		379		12.5		379		12.5		379		0	0	0	1	1	1	1	290
1319	Molepolole	Within	1	1	1	Breastfeeding only	1	<=40	On HAART prior to delivery	3.75	31	4.219999999	39	314.95	3.1495	1	1	0.795518644	CTX	0	0	0			0	0	380		12.5		380		12.5		380		12.5		380		0	0	0	1	1	1	1	287
1320	Gaborone	Within	1	1	1	Formula feeding only	0	Missing/Unknown	On HAART prior to delivery	3.279999994	26	4.099999994	33	591.89	5.9189	1	1	-0.136774823	Placebo	0	0	0			0	0	385		12.7		385		12.7		385		12.7		385		1	0	1	1	1	1	1	289
1321	Molepolole	Within	1	1	1	Formula feeding only	0	Missing/Unknown	On HAART prior to delivery	2.899999999	17	3.299999997	33	608	6.08	1	1	-0.956438657	CTX	0	0	0			0	0	170		5.6		170		5.6		170		5.6		170		0	0	0	1	1	1	1	63
1322	Molepolole	Within	1	1	1	Breastfeeding only	1	Missing/Unknown	On HAART prior to delivery	3.409999996	20	4.399999991	33	666.7	6.667	1	1	0.381759596	CTX	0	0	0			0	0	256		8.4		256		8.4		256		8.4		256		0	0	0	1	1	1	1	153
1323	Gaborone	Within	1	1	1	Breastfeeding only	1	Missing/Unknown	On HAART prior to delivery	2.959999993	17	3.5	24	877	8.77	1	1	-0.822546276	CTX	0	0	0			0	0	51		1.7		51		1.7		51		1.7		51		0	0	0	1	1	1	1	-55
1324	Gaborone	Within	1	1	1	Formula feeding only	0	Missing/Unknown	On HAART prior to delivery	2.75	16	3.399999999	32	288.42	2.8842	1	1	-1.299257903	CTX	0	0	0			0	0	190		6.3		190		6.3		190		6.3		190		0	0	0	1	1	1	1	82
1325	Molepolole	Within	1	1	1	Breastfeeding only	1	Missing/Unknown	On HAART prior to delivery	3.199999996	16	3.799999997	21	685.02	6.8502	1	1	-0.070518071	Placebo	0	0	0			0	0	395		13		395		13		395		13		395		0	0	0	1	1	1	1	288
1326	Gaborone	Within	0	0	0	Breastfeeding only	1	Missing/Unknown	On HAART prior to delivery	1.109999999	34	1.599999998	30	489	4.89	0	0	-5.549336324	Placebo	0	0	0			0	0	0		0		0		0		0		0		0		0	0	0	0	0	0	0	-87
1327	Molepolole	Within	1	1	1	Breastfeeding only	1	Missing/Unknown	On HAART prior to delivery	2.539999999	28	3.559999995	30	640.98	6.4098	0	1	-1.624926446	Placebo	0	0	0			0	0	383		12.6		383		12.6		383		12.6		383		0	0	0	1	1	1	1	288
1328	Molepolole	Within	1	1	1	Formula feeding only	0	Missing/Unknown	On HAART prior to delivery	2.799999997	17	3.399999999	26	362	3.62	1	1	-1.183660923	CTX	0	0	0			0	0	394		13		394		13		394		13		394		0	0	0	1	1	1	1	290
1330	Gaborone	Within	1	1	1	Breastfeeding only	1	Missing/Unknown	On HAART prior to delivery	3.069999993	14	3.099999994	28	472.54	4.7254	1	1	-0.581596717	CTX	0	0	0			0	0	183		6		183		6		183		6		183		0	0	0	1	1	1	1	73
1331	Gaborone	Within	1	1	1	Formula feeding only	0	Missing/Unknown	On HAART prior to delivery	2.979999997	17	3.199999996	20	504.15	5.0415	1	1	-0.56450222	CTX	0	0	0			0	0	149		4.9		149		4.9		149		4.9		149		0	0	0	1	1	1	1	44
1332	Molepolole	Within	1	1	1	Formula feeding only	0	<=40	On HAART prior to delivery	2.25	28	2.849999994	28	571.01	5.7101		0	-2.387651331	Placebo	0	0	0			0	0	383		12.6		383		12.6		383		12.6		383		0	0	0	1	1	1	1	290
1333	Gaborone	Within	1	1	1	Formula feeding only	0	>40	On HAART prior to delivery	3.099999994	28	3.75	26	282.06	2.8206	1	1	-0.292361139	CTX	1	1	0			1	0	138	138	4.5	4.5	383		12.6		138	138	4.5	4.5	138	138	1	0	1	1	1	1	1	43	43
1334	Molepolole	Within	1	1	1	Formula feeding only	0	Missing/Unknown	On HAART prior to delivery	3.399999999	14	4.199999988	33	523.5	5.235	1	1	0.109124701	Placebo	0	0	0			0	0	397		13.1		397		13.1		397		13.1		397		0	0	0	1	1	1	1	288
1335	Gaborone	Within	1	1	1	Breastfeeding only	1	Missing/Unknown	On HAART prior to delivery	3.039999999	15	3.529999994	19	719.96	7.1996	1	1	-0.646744945	CTX	0	0	0			0	0	55		1.8		55		1.8		55		1.8		55		0	0	0	1	1	1	1	-51
1336	Molepolole	Within	1	1	1	Formula feeding only	0	Missing/Unknown	On HAART prior to delivery	3.299999997	17	3.799999997	30	956.6	9.566	1	1	0.147073381	CTX	0	0	0			0	0	394		13		394		13		394		13		394		0	0	0	1	1	1	1	287
1337	Gaborone	Within	1	1	1	Formula feeding only	0	<=40	On HAART prior to delivery	3.049999997	15	3	39	410	4.1	1	1	-0.404946389	Placebo	0	0	0			0	0	175		5.8		175		5.8		175		5.8		175		0	0	0	1	1	1	1	67
1338	Gaborone	Within	1	1	1	Breastfeeding only	1	Missing/Unknown	On HAART prior to delivery	2.699999996	30	3.239999995	40	1033.12	10.3312	1	1	-1.227049338	CTX	0	0	0			0	0	381		12.5		381		12.5		152	245	5	8.1	152	245	0	0	0	1	1	1	1	290
1339	Molepolole	Prior to	0	0	0	Breastfeeding only	1	>40	Not on HAART prior to delivery	3.5	30	4.899999991	24	452.21	4.5221	1	1	0.309757603	CTX	0	0	0			0	0	30		1		30		1		30		1		30		0	0	0	1	1	1	1	-63
1340	Gaborone	Within	1	1	1	Formula feeding only	0	<=40	On HAART prior to delivery	3.869999997	16	4.059999988	30	960.83	9.6083	1	1	1.315447511	CTX	0	0	0			0	0	395		13		395		13		395		13		395		0	0	0	1	1	1	1	288
1341	Molepolole	Within	0	0	0	Formula feeding only	0	<=40	On HAART prior to delivery	2.729999997	30	3.199999996	20	357.98	3.5798	1	1	-1.154085407	Placebo	0	0	0			0	0	381		12.5		381		12.5		1	34	0	1.1	1	34	0	0	0	1	1	1	1	287
1342	Molepolole	Prior to	0	0	0	Formula feeding only	0	<=40	On HAART prior to delivery	2.699999996	30	3.899999999	23	1103.71	11.0371	0	1	-1.416232016	CTX	0	0	0			0	0	382		12.6		382		12.6		382		12.6		382		0	0	0	1	1	1	1	288
1343	Molepolole	Within	0	0	0	Breastfeeding only	1	<=40	On HAART prior to delivery	3.029999994	18	3.799999997	33	315.04	3.1504	1	1	-0.450300375	CTX	0	0	0			0	0	90		3		90		3		90		3		90		0	0	0	1	1	1	1	-15
1344	Molepolole	Within	1	1	1	Formula feeding only	0	<=40	On HAART prior to delivery	2.899999999	19	3.599999994	30	1073.67	10.7367	1	1	-0.749719378	CTX	0	0	0			0	0	392		12.9		392		12.9		392		12.9		392		0	0	0	1	1	1	1	288
1345	Molepolole	Within	1	1	1	Breastfeeding only	1	Missing/Unknown	On HAART prior to delivery	2.68	15	2.729999997	35	525.69	5.2569	1	1	-1.275971192	CTX	0	0	0			0	0	196		6.4		196		6.4		196		6.4		196		0	0	0	1	1	1	1	88
1346	Gaborone	Within	1	1	1	Formula feeding only	0	Missing/Unknown	On HAART prior to delivery	3.099999994	16	3.299999997	29	696.04	6.9604	1	1	-0.292361139	Placebo	0	0	0			0	0	395		13		395		13		395		13		395		0	0	0	1	1	1	1	287
1348	Gaborone	Prior to	0	0	0	Formula feeding only	0	>40	Not on HAART prior to delivery	2.93	30	4.039999992	35	504.93	5.0493	1	1	-0.889269235	Placebo	0	0	0			0	0	382		12.6		382		12.6		382		12.6		382		0	0	0	1	1	1	1	288
1349	Molepolole	Within	1	1	1	Formula feeding only	0	Missing/Unknown	On HAART prior to delivery	2.75	15	3.299999997	26	531.35	5.3135	1	1	-1.105718168	Placebo	0	0	0			0	0	396		13		396		13		396		13		396		0	0	0	1	1	1	1	290
1350	Gaborone	Prior to	0	0	0	Formula feeding only	0	>40	Not on HAART prior to delivery	2.93	31	3.68	31	398.07	3.9807	1	1	-0.679896604	CTX	0	0	0			0	0	381		12.5		381		12.5		381		12.5		381		0	0	0	1	1	1	1	290
1351	Gaborone	Within	1	1	1	Formula feeding only	0	Missing/Unknown	On HAART prior to delivery	2.279999994	28	2.599999994	35	312.7	3.127	1	0	-2.459575478	CTX	0	0	0			0	0	248		8.2		248		8.2		248		8.2		248		0	0	0	1	1	1	1	152
1352	Molepolole	Prior to	0	0	0	Formula feeding only	0	>40	Not on HAART prior to delivery	2.889999993	32	3.5	34	289	2.89	1	1	-0.77309297	Placebo	0	0	0			0	0	380		12.5		380		12.5		380		12.5		380		0	0	0	1	1	1	1	289
1353	Molepolole	Within	0	0	0	Formula feeding only	0	>40	On HAART prior to delivery	3.099999994	30	3.5	25	303	3.03	0	1	-0.5168618	CTX	0	0	0			0	0	0		0		0		0		0		0		0		0	0	0	0	0	0	0	-93
1354	Gaborone	Within	1	1	1	Formula feeding only	0	Missing/Unknown	On HAART prior to delivery	2.699999996	18	3.159999996	23	544	5.44	1	1	-1.416232016	Placebo	0	0	0			0	0	393		12.9		393		12.9		393		12.9		393		1	0	1	1	1	1	1	288
1355	Molepolole	Within	1	1	1	Formula feeding only	0	>40	On HAART prior to delivery	2.979999997	28	3.899999999	28	1051.36	10.5136	1	1	-0.778308626	CTX	0	0	0			0	0	383		12.6		383		12.6		383		12.6		383		0	0	0	1	1	1	1	288
1356	Gaborone	Within	1	1	1	Breastfeeding only	1	Missing/Unknown	On HAART prior to delivery	2.879999995	14	3.259999998	35	620.86	6.2086	1	1	-0.79651667	Placebo	0	0	0			0	0	397		13.1		397		13.1		397		13.1		397		0	0	0	1	1	1	1	290
1357	Gaborone	Prior to	0	0	0	Formula feeding only	0	<=40	On HAART prior to delivery	2.289999999	28	2.979999997	32	465.7	4.657	1	0	-2.4333378	CTX	0	0	0			0	0	39		1.3		39		1.3		39		1.3		39		0	0	0	1	1	1	1	-55
1358	Molepolole	Within	1	1	1	Formula feeding only	0	Missing/Unknown	On HAART prior to delivery	2.199999996	33	3.25	26	498.6	4.986	1	0	-2.672225604	Placebo	0	0	0			0	0	378		12.4		378		12.4		378		12.4		378		0	0	0	1	1	1	1	289
1359	Gaborone	Within	1	1	1	Breastfeeding only	1	Missing/Unknown	On HAART prior to delivery	2.709999993	17	3.219999999	26	563	5.63	1	1	-1.202672519	CTX	0	0	0			0	0	259		8.5		259		8.5		259		8.5		259		0	0	0	1	1	1	1	153
1360	Gaborone	Prior to	0	0	0	Formula feeding only	0	>40	On HAART prior to delivery	3.309999995	29	3.699999996	28	1029.28	10.2928	1	1	-0.074757784	CTX	0	0	0			0	0	383		12.6		383		12.6		383		12.6		383		0	0	0	1	1	1	1	288
1361	Molepolole	Prior to	0	0	0	Breastfeeding only	1	>40	Not on HAART prior to delivery	2.899999999	31	4	32	355.33	3.5533	1	1	-0.749719378	Placebo	0	0	0			0	0	381		12.5		381		12.5		381		12.5		381		0	0	0	1	1	1	1	289
1362	Gaborone	Within	0	0	0	Formula feeding only	0	>40	Not on HAART prior to delivery	3.559999995	29	5.25	22	744	7.44	1	1	0.428350463	CTX	0	0	0			0	0	382		12.6		382		12.6		382		12.6		382		0	0	0	1	1	1	1	288
1363	Gaborone	Prior to	0	0	0	Formula feeding only	0	>40	On HAART prior to delivery	3.799999997	29	3.699999996	39	281	2.81	1	1	1.177971607	CTX	0	0	0			0	0	383		12.6		383		12.6		383		12.6		383		0	0	0	1	1	1	1	289
1364	Molepolole	Prior to	0	0	0	Formula feeding only	0	<=40	On HAART prior to delivery	2.719999999	30	3.699999996	41	733	7.33	1	1	-1.178351307	Placebo	0	0	0			0	0	382		12.6		382		12.6		382		12.6		382		0	0	0	1	1	1	1	289
1365	Gaborone	Within	1	1	1	Formula feeding only	0	Missing/Unknown	On HAART prior to delivery	2.669999994	29	3.799999997	32			1	1	-1.300516923	Placebo	0	0	0			0	0	273		9		273		9		273		9		273		0	0	0	1	1	1	1	179
1366	Gaborone	Within	1	1	1	Formula feeding only	0	>40	No documented HAART during pregnancy	3.529999994	17	4.009999991	21	669.48	6.6948	1	1	0.632495537	Placebo	1	1	0			1	0	10	43	0.3	1.4	188		6.2		10	43	0.3	1.4	10	43	1	0	1	1	1	1	1	81
1367	Gaborone	Within	1	1	1	Breastfeeding only	1	Missing/Unknown	On HAART prior to delivery	2.649999999	14	2.899999999	35	266.74	2.6674	1	1	-1.534625601	CTX	0	0	0			0	0	235		7.7		235		7.7		235		7.7		235		0	0	0	1	1	1	1	126
1368	Molepolole	Prior to	0	0	0	Formula feeding only	0	>40	Not on HAART prior to delivery	2.769999996	32	4.399999991	27	182.45	1.8245	1	1	-1.252856168	CTX	0	0	0			0	0	61		2		61		2		61		2		61		0	0	0	1	1	1	1	-31
1369	Gaborone	Within	1	1	1	Formula feeding only	0	<=40	On HAART prior to delivery	2.319999993	32	3.759999998	33	353.84	3.5384	0	0	-2.198216336	Placebo	0	0	0			0	0	379		12.5		379		12.5		379		12.5		379		0	0	0	1	1	1	1	288
1370	Molepolole	Prior to	0	0	0	Formula feeding only	0	<=40	On HAART prior to delivery	2.809999995	29	4.199999988	30	415	4.15	1	1	-1.160703198	Placebo	0	0	0			0	0	383		12.6		383		12.6		383		12.6		383		0	0	0	1	1	1	1	289
1371	Gaborone	Within	1	1	1	Formula feeding only	0	>40	On HAART prior to delivery	2.989999995	28	3.839999996	25	355.55	3.5555	0	1	-0.756262298	CTX	0	0	0			0	0	340		11.2		340		11.2		340		11.2		340		0	0	0	1	1	1	1	244
1372	Molepolole	Within	1	1	1	Formula feeding only	0	<=40	On HAART prior to delivery	3.939999998	29	3.93	31	460.03	4.6003	1	1	1.15076163	Placebo	0	0	0			0	0	382		12.6		382		12.6		382		12.6		382		0	0	0	1	1	1	1	290
1373	Gaborone	Prior to	0	0	0	Formula feeding only	0	>40	Not on HAART prior to delivery	2.479999997	31	3.5	28	472	4.72	1	0	-1.948399623	CTX	0	0	0			0	0	381		12.5		381		12.5		381		12.5		381		0	0	0	1	1	1	1	290
1374	Gaborone	Prior to	0	0	0	Formula feeding only	0	>40	On HAART prior to delivery	2.979999997	29	3.859999999	33	302.15	3.0215	1	1	-0.56450222	CTX	0	0	0			0	0	383		12.6		383		12.6		383		12.6		383		0	0	0	1	1	1	1	288
1375	Molepolole	Prior to	0	0	0	Formula feeding only	0	>40	On HAART prior to delivery	1.93	34	2.449999996	32	518	5.18	0	0	-3.396585843	CTX	0	0	0			0	0	378		12.4		378		12.4		378		12.4		378		1	0	1	1	1	1	1	289
1376	Gaborone	Within	1	1	1	Formula feeding only	0	>40	No documented HAART during pregnancy	3.43	29	4.199999988	33	477	4.77	1	1	0.16971356	CTX	0	0	0			0	0	382		12.6		382		12.6		382		12.6		382		0	0	0	1	1	1	1	287
1377	Molepolole	Within	1	1	1	Formula feeding only	0	Missing/Unknown	On HAART prior to delivery	2.799999997	16	3.699999996	34	513.6	5.136	1	1	-1.183660923	Placebo	0	0	0			0	0	395		13		395		13		395		13		395		0	0	0	1	1	1	1	287
1378	Gaborone	Within	1	1	1	Breastfeeding only	1	Missing/Unknown	On HAART prior to delivery	3.439999998	14	4.059999988	37	418	4.18	1	1	0.444949244	Placebo	0	0	0			0	0	271		8.9		271		8.9		271		8.9		271		0	0	0	1	1	1	1	162
1379	Gaborone	Within	1	1	1	Formula feeding only	0	Missing/Unknown	On HAART prior to delivery	1.609999999	29	1.77	35			0	0	-4.167918608	Placebo	0	0	0			0	0	169		5.6		169		5.6		169		5.6		169		0	0	0	1	1	1	1	75
1380	Molepolole	Within	1	1	1	Formula feeding only	0	Missing/Unknown	On HAART prior to delivery	3	15	3.299999997	32	927.11	9.2711	1	1	-0.518680174	Placebo	0	0	0			0	0	396		13		396		13		396		13		396		0	0	0	1	1	1	1	290
1381	Gaborone	Prior to	0	0	0	Formula feeding only	0	>40	Not on HAART prior to delivery	2.25	30	3.119999997	21	533.53	5.3353	1	0	-2.387651331	CTX	1	0	1	1		0	0	81	81	2.7	2.7	64		2.1		74	74	2.4	2.4	74	74	0	1	1	1	1	1	1	-28
1382	Gaborone	Within	1	1	1	Formula feeding only	0	Missing/Unknown	On HAART prior to delivery	2.979999997	14	3.099999994	28	349.22	3.4922	1	1	-0.778308626	CTX	0	0	0			0	0	78		2.6		78		2.6		78		2.6		78		0	0	0	1	1	1	1	-31
1383	Gaborone	Prior to	0	0	0	Formula feeding only	0	>40	Not on HAART prior to delivery	3.68	31	4.739999995	30	529.2	5.292	1	1	0.938603249	Placebo	1	1	0			1	0	78	78	2.6	2.6	381		12.5		78	78	2.6	2.6	78	78	1	0	1	1	1	1	1	288
1385	Gaborone	Prior to	0	0	0	Formula feeding only	0	<=40	On HAART prior to delivery	3.349999994	30	4.699999988	30	396.52	3.9652	1	1	0.00736473	CTX	0	0	0			0	0	382		12.6		382		12.6		382		12.6		382		0	0	0	1	1	1	1	289
1386	Molepolole	Within	1	1	1	Formula feeding only	0	Missing/Unknown	On HAART prior to delivery	3.989999995	15	4.079999998	24	581.27	5.8127	1	1	1.547582903	Placebo	0	0	0			0	0	396		13		396		13		396		13		396		0	0	0	1	1	1	1	290
1388	Molepolole	Prior to	0	0	0	Formula feeding only	0	<=40	On HAART prior to delivery	3	31	3.599999994	29	529.68	5.2968	1	1	-0.518680174	CTX	0	0	0			0	0	381		12.5		381		12.5		381		12.5		381		0	0	0	1	1	1	1	288
1389	Gaborone	Prior to	0	0	0	Formula feeding only	0	<=40	On HAART prior to delivery	2.699999996	31	3.599999994	24	961.65	9.6165	1	1	-1.416232016	Placebo	0	0	0			0	0	336		11.1		336		11.1		336		11.1		336		0	0	0	1	1	1	1	245
1390	Molepolole	Within	1	1	1	Formula feeding only	0	>40	Not on HAART prior to delivery	3.109999999	29	3.5	29	287.06	2.8706	1	1	-0.495374191	Placebo	0	0	0			0	0	382		12.6		382		12.6		382		12.6		382		0	0	0	1	1	1	1	287
1391	Gaborone	Within	1	1	1	Formula feeding only	0	Missing/Unknown	On HAART prior to delivery	2.689999998	15	2.969999999	38	568.32	5.6832	1	1	-1.251482117	Placebo	0	0	0			0	0	271		8.9		271		8.9		271		8.9		271		0	0	0	1	1	1	1	162
1392	Gaborone	Prior to	0	0	0	Formula feeding only	0	<=40	On HAART prior to delivery	3.899999999	30	4.039999992	35	568.98	5.6898	1	1	1.373894482	Placebo	0	0	0			0	0	382		12.6		382		12.6		382		12.6		382		0	0	0	1	1	1	1	289
1393	Gaborone	Within	1	1	1	Formula feeding only	0	>40	On HAART prior to delivery	2.239999995	19	2.619999997	22	536.55	5.3655	1	0	-2.415009951	CTX	0	0	0			0	0	315		10.4		315		10.4		315		10.4		315		0	0	0	1	1	1	1	210
1394	Gaborone	Prior to	0	0	0	Formula feeding only	0	>40	Not on HAART prior to delivery	3.449999996	30	4.399999991	28	589.73	5.8973	1	1	0.465936606	CTX	0	0	0			0	0	381		12.5		381		12.5		381		12.5		381		0	0	0	1	1	1	1	288
1395	Gaborone	Prior to	0	0	0	Formula feeding only	0	<=40	On HAART prior to delivery	3.099999994	29	4.079999998	34	454.97	4.5497	1	1	-0.292361139	Placebo	0	0	0			0	0	336		11.1		336		11.1		336		11.1		336		0	0	0	1	1	1	1	241
1396	Gaborone	Prior to	0	0	0	Formula feeding only	0	<=40	On HAART prior to delivery	3.259999998	29	3.819999993	28	285.37	2.8537	1	1	0.060533395	CTX	0	0	0			0	0	383		12.6		383		12.6		313	313	10.3	10.3	313	313	0	0	0	1	1	1	1	290
1397	Gaborone	Within	1	1	1	Formula feeding only	0	Missing/Unknown	On HAART prior to delivery	4.319999993	18	4.699999988	23	93	0.93	1	1	1.829101884	CTX	0	0	0			0	0	144		4.7		144		4.7		144		4.7		144		0	0	0	1	1	1	1	39
1399	Molepolole	Within	1	1	1	Breastfeeding only	1	<=40	On HAART prior to delivery	3.399999999	15	4	29	477.23	4.7723	1	1	0.360619936	Placebo	0	0	0			0	0	365		12		365		12		365		12		365		0	0	0	1	1	1	1	257
1400	Gaborone	Within	1	1	1	Breastfeeding only	1	Missing/Unknown	On HAART prior to delivery	3.279999994	15	3.859999999	23	516.68	5.1668	1	1	0.103885053	CTX	0	0	0			0	0	50		1.6		50		1.6		50		1.6		50		0	0	0	1	1	1	1	-58
1401	Gaborone	Within	1	1	1	Breastfeeding only	1	<=40	On HAART prior to delivery	3	15	3.299999997	23	491.79	4.9179	1	1	-0.518680174	CTX	0	0	0			0	0	50		1.6		50		1.6		50		1.6		50		0	0	0	1	1	1	1	-59
1402	Gaborone	Within	1	1	1	Formula feeding only	0	Missing/Unknown	On HAART prior to delivery	3.419999994	15	3.5	25	433.54	4.3354	1	1	0.402860911	Placebo	0	0	0			0	0	396		13		396		13		396		13		396		0	0	0	1	1	1	1	290
1403	Molepolole	Prior to	0	0	0	Formula feeding only	0	<=40	On HAART prior to delivery	2.699999996	31	3.5	34	680	6.8	1	1	-1.416232016	Placebo	0	0	0			0	0	381		12.5		381		12.5		381		12.5		381		0	0	0	1	1	1	1	290
1404	Gaborone	Within	1	1	1	Formula feeding only	0	>40	Not on HAART prior to delivery	2.899999999	32	3.799999997	38	518.16	5.1816	1	1	-0.749719378	Placebo	0	0	0			0	0	242		8		242		8		242		8		242		0	0	0	1	1	1	1	150
1405	Gaborone	Within	1	1	1	Breastfeeding only	1	Missing/Unknown	On HAART prior to delivery	2.18	33	3.099999994	21	1071	10.71	0	0	-2.580771183	CTX	0	0	0			0	0	378		12.4		378		12.4		378		12.4		378		0	0	0	1	1	1	1	290
1406	Gaborone	Within	1	1	1	Formula feeding only	0	>40	Not on HAART prior to delivery	2.779999994	30	4.079999998	36	845.56	8.4556	1	1	-1.229737098	Placebo	0	0	0			0	0	381		12.5		381		12.5		381		12.5		381		0	0	0	1	1	1	1	288
1407	Gaborone	Within	1	1	1	Formula feeding only	0	Missing/Unknown	On HAART prior to delivery	3.239999995	14	3.589999996	29	477	4.77	1	1	-0.220041582	Placebo	0	0	0			0	0	264		8.7		264		8.7		264		8.7		264		0	0	0	1	1	1	1	155
1408	Gaborone	Within	1	1	1	Formula feeding only	0	Missing/Unknown	On HAART prior to delivery	3.149999999	14	3.279999994	37	247.48	2.4748	1	1	-0.409870964	Placebo	0	0	0			0	0	397		13.1		397		13.1		397		13.1		397		0	0	0	1	1	1	1	290
1409	Gaborone	Within	1	1	1	Formula feeding only	0	Missing/Unknown	On HAART prior to delivery	2.559999995	17	3.199999996	23	880	8.8	1	1	-1.751454698	Placebo	0	0	0			0	0	78		2.6		78		2.6		78		2.6		78		0	0	0	1	1	1	1	-28
1410	Gaborone	Within	1	1	1	Formula feeding only	0	<=40	On HAART prior to delivery	2.589999996	34	3.699999996	25	376.01	3.7601	0	1	-1.498963585	CTX	0	0	0			0	0	377		12.4		377		12.4		377		12.4		377		0	0	0	1	1	1	1	290
1411	Gaborone	Within	0	0	0	Breastfeeding only	1	<=40	On HAART prior to delivery	3.439999998	30	4.469999999	26	952.39	9.5239	1	1	0.189833115	Placebo	0	0	0			0	0	381		12.5		381		12.5		381		12.5		381		0	0	0	1	1	1	1	287
1412	Molepolole	Within	1	1	1	Formula feeding only	0	Missing/Unknown	On HAART prior to delivery	3.099999994	15	3.659999996	38			1	1	-0.5168618	Placebo	0	0	0			0	0	173		5.7		173		5.7		173		5.7		173		0	0	0	1	1	1	1	67
1413	Molepolole	Within	1	1	1	Breastfeeding only	1	Missing/Unknown	On HAART prior to delivery	2.669999994	14	3.5	24	490.28	4.9028	1	1	-1.300516923	CTX	0	0	0			0	0	397		13.1		397		13.1		397		13.1		397		0	0	0	1	1	1	1	290
1414	Gaborone	Prior to	0	0	0	Formula feeding only	0	<=40	On HAART prior to delivery	3.029999994	30	4.239999995	43	394.39	3.9439	1	1	-0.668554051	CTX	0	0	0			0	0	382		12.6		382		12.6		382		12.6		382		0	0	0	1	1	1	1	289
1415	Molepolole	Within	1	1	1	Formula feeding only	0	Missing/Unknown	On HAART prior to delivery	3.399999999	14	3.719999999	25	555.39	5.5539	1	1	0.109124701	Placebo	1	1	0			1	0	137	137	4.5	4.5	370		12.2		137	137	4.5	4.5	137	137	1	0	1	1	1	1	1	28	28
1418	Gaborone	Within	1	1	1	Formula feeding only	0	<=40	On HAART prior to delivery	2.819999993	14	3.469999999	19	621.52	6.2152	0	1	-1.137798622	CTX	0	0	0			0	0	287		9.4		287		9.4		287		9.4		287		0	0	0	1	1	1	1	177
1419	Gaborone	Within	1	1	1	Formula feeding only	0	Missing/Unknown	On HAART prior to delivery	3.469999999	29	4.75	28	707	7.07	0	1	0.24996418	CTX	0	0	0			0	0	164		5.4		164		5.4		164		5.4		164		0	0	0	1	1	1	1	70
1420	Molepolole	Prior to	0	0	0	Formula feeding only	0	>40	No documented HAART during pregnancy	3.25	30	4	28	569.77	5.6977	1	1	-0.199162391	CTX	0	0	0			0	0	382		12.6		382		12.6		215	215	7.1	7.1	215	215	0	0	0	1	1	1	1	290
1422	Gaborone	Within	1	1	1	Formula feeding only	0	<=40	On HAART prior to delivery	3.059999995	28	4	26	435.73	4.3573	1	1	-0.603266537	CTX	0	0	0			0	0	161		5.3		161		5.3		161		5.3		161		0	0	0	1	1	1	1	65
1423	Gaborone	Within	1	1	1	Formula feeding only	0	Missing/Unknown	On HAART prior to delivery	2.599999994	17	3.289999999	23	728.83	7.2883	1	1	-1.473952105	Placebo	0	0	0			0	0	76		2.5		76		2.5		76		2.5		76		0	0	0	1	1	1	1	-28
1424	Gaborone	Within	1	1	1	Breastfeeding only	1	Missing/Unknown	On HAART prior to delivery	2.369999997	14	2.899999999	28	456	4.56	1	0	-2.065062252	CTX	0	0	0			0	0	397		13.1		397		13.1		397		13.1		397		0	0	0	1	1	1	1	290
1425	Gaborone	Within	1	1	1	Formula feeding only	0	<=40	On HAART prior to delivery	2.369999997	29	3.539999999	39	719.92	7.1992	0	0	-2.226074988	Placebo	0	0	0			0	0	155		5.1		155		5.1		155		5.1		155		0	0	0	1	1	1	1	61
1426	Molepolole	Within	1	1	1	Formula feeding only	0	<=40	On HAART prior to delivery	2.099999994	15	2.799999997	29	230.6	2.306	1	0	-2.94524426	CTX	0	0	0			0	0	181		6		181		6		181		6		181		0	0	0	1	1	1	1	72
1427	Gaborone	Prior to	1	0	1	Formula feeding only	0	>40	Not on HAART prior to delivery	2	29	2.849999994	29	504	5.04	0	0	-3.211891523	CTX	0	0	0			0	0	382		12.6		382		12.6		382		12.6		382		0	0	0	1	1	1	1	288
1428	Gaborone	Within	1	1	1	Breastfeeding only	1	Missing/Unknown	On HAART prior to delivery	2.739999995	15	2.609999999	29	537	5.37	1	1	-1.129874476	Placebo	0	0	0			0	0	396		13		396		13		396		13		396		0	0	0	1	1	1	1	288
1429	Gaborone	Within	1	1	1	Formula feeding only	0	Missing/Unknown	On HAART prior to delivery	1.379999999	32	1.619999997	30	358	3.58	0	0	-4.8477555	Placebo	0	0	0			0	0	153		5		153		5		153		5		153		1	0	1	1	1	1	1	64
1430	Molepolole	Within	1	1	1	Breastfeeding only	1	Missing/Unknown	On HAART prior to delivery	2.219999999	30	3.349999994	33	373.31	3.7331	1	0	-2.469954861	CTX	0	0	0			0	0	381		12.5		381		12.5		381		12.5		381		0	0	0	1	1	1	1	290
1431	Molepolole	Within	1	1	1	Breastfeeding only	1	<=40	On HAART prior to delivery	3.039999999	29	4.399999991	32	375	3.75	1	1	-0.427600283	Placebo	0	0	0			0	0	382		12.6		382		12.6		382		12.6		382		0	0	0	1	1	1	1	287
1432	Gaborone	Prior to	1	1	1	Formula feeding only	0	>40	Not on HAART prior to delivery	3.119999997	29	4.139999986	25	345.54	3.4554	1	1	-0.473931551	CTX	0	0	0			0	0	380		12.5		380		12.5		380		12.5		380		0	0	0	1	1	1	1	286
1433	Gaborone	Within	1	1	1	Breastfeeding only	1	Missing/Unknown	On HAART prior to delivery	2.599999994	28	3.75	20	853	8.53	0	1	-1.654483196	CTX	0	0	0			0	0	383		12.6		383		12.6		383		12.6		383		0	0	0	1	1	1	1	290
1434	Gaborone	Within	1	1	1	Breastfeeding only	1	Missing/Unknown	On HAART prior to delivery	3.059999995	15	3.279999994	36	629.39	6.2939	1	1	-0.603266537	Placebo	0	0	0			0	0	396		13		396		13		396		13		396		0	0	0	1	1	1	1	287
1435	Gaborone	Within	1	1	1	Formula feeding only	0	Missing/Unknown	On HAART prior to delivery	3	18	3.549999997	35	581.42	5.8142	1	1	-0.734263925	Placebo	0	0	0			0	0	393		12.9		393		12.9		393		12.9		393		0	0	0	1	1	1	1	287
1436	Gaborone	Prior to	0	0	0	Formula feeding only	0	>40	Not on HAART prior to delivery	2.819999993	29	3.379999995	20	286	2.86	0	1	-0.938127508	CTX	0	0	0			0	0	383		12.6		383		12.6		383		12.6		383		0	0	0	1	1	1	1	290
1438	Gaborone	Within	1	1	1	Formula feeding only	0	Missing/Unknown	On HAART prior to delivery	2.509999998	15	3	29	621.12	6.2112	1	1	-1.70124242	CTX	0	0	0			0	0	266		8.8		266		8.8		266		8.8		266		0	0	0	1	1	1	1	158
1439	Gaborone	Within	1	1	1	Formula feeding only	0	Missing/Unknown	On HAART prior to delivery	2.689999998	16	3.039999999	30	775	7.75	1	1	-1.439795778	Placebo	0	0	0			0	0	271		8.9		271		8.9		271		8.9		271		0	0	0	1	1	1	1	163
1440	Molepolole	Prior to	0	0	0	Formula feeding only	0	<=40	On HAART prior to delivery	3.589999996	29	3.699999996	32	1023.14	10.2314	1	1	0.487159128	Placebo	0	0	0			0	0	382		12.6		382		12.6		64	155	2.1	5.1	64	155	0	0	0	1	1	1	1	288
1441	Gaborone	Within	1	1	1	Formula feeding only	0	Missing/Unknown	On HAART prior to delivery	2.5	28	3.659999996	23	212.16	2.1216	0	1	-1.726806488	CTX	0	0	0			0	0	383		12.6		383		12.6		383		12.6		383		0	0	0	1	1	1	1	288
1442	Gaborone	Within	1	1	1	Breastfeeding only	1	Missing/Unknown	On HAART prior to delivery	2.399999999	14	2.959999993	33	542.55	5.4255	1	0	-1.986002996	CTX	0	0	0			0	0	397		13.1		397		13.1		397		13.1		397		0	0	0	1	1	1	1	290
1443	Molepolole	Within	0	0	0	Formula feeding only	0	<=40	On HAART prior to delivery	2.979999997	28	3.899999999	22	272.2	2.722	1	1	-0.56450222	CTX	0	0	0			0	0	0		0		0		0		0		0		0		0	0	0	0	0	0	0	-95
1444	Molepolole	Within	1	1	1	Breastfeeding only	1	Missing/Unknown	On HAART prior to delivery	2.899999999	15	3.5	37	462.21	4.6221	1	1	-0.956438657	CTX	0	0	0			0	0	396		13		396		13		396		13		396		0	0	0	1	1	1	1	288
1445	Gaborone	Prior to	0	0	0	Formula feeding only	0	>40	Not on HAART prior to delivery	3.079999998	33	4.099999994	32	117.41	1.1741	1	1	-0.337259347	Placebo	0	0	0			0	0	333		11		333		11		333		11		333		0	0	0	1	1	1	1	242
1446	Gaborone	Prior to	0	0	0	Formula feeding only	0	>40	On HAART prior to delivery	3.329999998	32	4.449999988	30	682.31	6.8231	1	1	0.211553086	Placebo	0	0	0			0	0	379		12.5		379		12.5		379		12.5		379		0	0	0	1	1	1	1	288
1447	Molepolole	Prior to	0	0	0	Breastfeeding only	1	<=40	On HAART prior to delivery	2.699999996	32	4	29	890.32	8.9032		1	-1.416232016	Placebo	0	0	0			0	0	0		0		0		0		0		0		0		0	0	0	0	0	0	0	-92
1448	Gaborone	Within	1	1	1	Formula feeding only	0	Missing/Unknown	On HAART prior to delivery	3.319999993	30	4.319999993	32	487.82	4.8782	1	1	0.190099948	Placebo	0	0	0			0	0	381		12.5		381		12.5		381		12.5		381		0	0	0	1	1	1	1	290
1449	Molepolole	Within	1	1	1	Breastfeeding only	1	>40	No documented HAART during pregnancy	2.819999993	30	4.099999994	28	215.19	2.1519	0	1	-0.938127508	CTX	0	0	0			0	0	381		12.5		381		12.5		381		12.5		381		0	0	0	1	1	1	1	288
1450	Molepolole	Within	1	1	1	Formula feeding only	0	Missing/Unknown	On HAART prior to delivery	2.899999999	23	3.099999994	18	539.17	5.3917	1	1	-0.956438657	CTX	0	0	0			0	0	388		12.8		388		12.8		388		12.8		388		0	0	0	1	1	1	1	290
1451	Gaborone	Prior to	0	0	0	Formula feeding only	0	>40	Not on HAART prior to delivery	3.569999993	30	4.219999999	39	302.56	3.0256	0	1	0.714899396	CTX	0	0	0			0	0	382		12.6		382		12.6		382		12.6		382		0	0	0	1	1	1	1	288
1452	Gaborone	Prior to	0	0	0	Formula feeding only	0	>40	Not on HAART prior to delivery	3.779999994	31	4.519999996	26	472.26	4.7226	1	1	0.852376966	CTX	0	0	0			0	0	62		2		62		2		62		2		62		0	0	0	1	1	1	1	-31
1453	Gaborone	Within	1	1	1	Formula feeding only	0	Missing/Unknown	Not on HAART prior to delivery	2.369999997	29	3	32	451.18	4.5118	0	0	-2.226074988	CTX	0	0	0			0	0	382		12.6		382		12.6		382		12.6		382		0	0	0	1	1	1	1	288
1454	Gaborone	Within	1	1	1	Breastfeeding only	1	Missing/Unknown	On HAART prior to delivery	2.93	29	3.779999994	30	576.97	5.7697	0	1	-0.679896604	CTX	0	0	0			0	0	382		12.6		382		12.6		382		12.6		382		0	0	0	1	1	1	1	288
1455	Gaborone	Within	1	1	1	Formula feeding only	0	Missing/Unknown	On HAART prior to delivery	3.519999996	15	4	32	343	3.43	1	1	0.349434653	Placebo	0	0	0			0	0	329		10.8		329		10.8		329		10.8		329		0	0	0	1	1	1	1	221
1456	Molepolole	Within	1	1	1	Breastfeeding only	1	>40	On HAART prior to delivery	3.609999999	28	4.699999988	26	774.86	7.7486	1	1	0.526187301	Placebo	0	0	0			0	0	383		12.6		383		12.6		383		12.6		383		0	0	0	1	1	1	1	288
1457	Gaborone	Within	1	1	1	Breastfeeding only	1	Missing/Unknown	On HAART prior to delivery	2.449999996	15	2.889999993	34	855.37	8.5537	1	0	-2.023320209	Placebo	0	0	0			0	0	320		10.5		320		10.5		320		10.5		320		0	0	0	1	1	1	1	212
1458	Molepolole	Within	1	1	1	Formula feeding only	0	Missing/Unknown	On HAART prior to delivery	3.299999997	16	4	37	664.84	6.6484	1	1	-0.095389297	CTX	0	0	0			0	0	267		8.8		267		8.8		267		8.8		267		0	0	0	1	1	1	1	160
1459	Gaborone	Within	1	1	1	Formula feeding only	0	Missing/Unknown	On HAART prior to delivery	2.799999997	29	4.199999988	26	850.41	8.5041	1	1	-0.985745204	Placebo	0	0	0			0	0	176		5.8		176		5.8		176		5.8		176		0	0	0	1	1	1	1	82
1460	Molepolole	Within	1	1	1	Breastfeeding only	1	Missing/Unknown	On HAART prior to delivery	3	31	3.899999999	34	537.64	5.3764	1	1	-0.734263925	Placebo	0	0	0			0	0	380		12.5		380		12.5		380		12.5		380		0	0	0	1	1	1	1	289
1461	Gaborone	Within	1	1	1	Formula feeding only	0	>40	Not on HAART prior to delivery	3.119999997	33	4.029999986	27	293.92	2.9392	1	1	-0.473931551	CTX	0	0	0			0	0	69		2.3		69		2.3		69		2.3		69		0	0	0	1	1	1	1	-21
1462	Gaborone	Within	1	1	1	Breastfeeding only	1	<=40	On HAART prior to delivery	2.539999999	17	3	35	672.55	6.7255	1	1	-1.624926446	CTX	0	0	0			0	0	394		13		394		13		394		13		394		0	0	0	1	1	1	1	288
1463	Molepolole	Within	1	1	1	Breastfeeding only	1	Missing/Unknown	On HAART prior to delivery	2.809999995	14	3.199999996	35	1119.01	11.1901	1	1	-1.160703198	CTX	0	0	0			0	0	397		13.1		397		13.1		397		13.1		397		0	0	0	1	1	1	1	290
1464	Molepolole	Within	1	1	1	Formula feeding only	0	Missing/Unknown	On HAART prior to delivery	3.399999999	14	4.399999991	22	877.11	8.7711	1	1	0.360619936	Placebo	0	0	0			0	0	397		13.1		397		13.1		397		13.1		397		0	0	0	1	1	1	1	290
1465	Gaborone	Within	0	0	0	Formula feeding only	0	>40	On HAART prior to delivery	2.789999999	28	3.639999993	24	532.7	5.327	1	1	-1.206672112	Placebo	0	0	0			0	0	0		0		0		0		0		0		0		0	0	0	0	0	0	0	-95
1466	Molepolole	Within	0	0	0	Formula feeding only	0	Missing/Unknown	On HAART prior to delivery	2.699999996	15	3.399999999	39	165.65	1.6565	1	1	-1.227049338	Placebo	0	0	0			0	0	46		1.5		46		1.5		46		1.5		46		0	0	0	1	1	1	1	-62
1467	Molepolole	Within	1	1	1	Formula feeding only	0	Missing/Unknown	On HAART prior to delivery	2.5	15	2.899999999	37	530.49	5.3049	1	1	-1.726806488	CTX	0	0	0			0	0	396		13		396		13		396		13		396		0	0	0	1	1	1	1	287
1468	Molepolole	Within	1	1	1	Formula feeding only	0	<=40	On HAART prior to delivery	2.68	29	3.799999997	37	530.95	5.3095	1	1	-1.463416662	CTX	0	0	0			0	0	382		12.6		382		12.6		382		12.6		382		0	0	0	1	1	1	1	287
1469	Gaborone	Within	1	1	1	Formula feeding only	0	Missing/Unknown	Not on HAART prior to delivery	3.089999996	14	3.299999997	29	536	5.36	1	1	-0.314787754	Placebo	0	0	0			0	0	397		13.1		397		13.1		397		13.1		397		0	0	0	1	1	1	1	290
1470	Molepolole	Prior to	0	0	0	Formula feeding only	0	>40	Not on HAART prior to delivery	2.799999997	29	3.599999994	19	213.48	2.1348	1	1	-1.183660923	CTX	1	1	0			0	1	79	79	2.6	2.6	79	79	2.6	2.6	79		2.6		79	79	1	0	1	1	1	1	1	67	232
1472	Molepolole	Within	1	1	1	Formula feeding only	0	Missing/Unknown	On HAART prior to delivery	2.639999993	15	3.199999996	36	375.47	3.7547	1	1	-1.374497358	CTX	0	0	0			0	0	396		13		396		13		396		13		396		0	0	0	1	1	1	1	287
1473	Gaborone	Within	1	1	1	Breastfeeding only	1	<=40	On HAART prior to delivery	3.359999999	14	3.519999996	31	537.64	5.3764	1	1	0.275674152	Placebo	0	0	0			0	0	397		13.1		397		13.1		397		13.1		397		0	0	0	1	1	1	1	287
1474	Gaborone	Within	1	1	1	Formula feeding only	0	Missing/Unknown	On HAART prior to delivery	3.039999999	20	3.68	22	602	6.02	1	1	-0.646744945	CTX	0	0	0			0	0	152		5		152		5		152		5		152		0	0	0	1	1	1	1	49
1475	Gaborone	Within	1	1	1	Formula feeding only	0	>40	On HAART prior to delivery	3.129999995	14	3.259999998	27	405	4.05	1	1	-0.22534881	CTX	0	0	0			0	0	356		11.7		356		11.7		356		11.7		356		0	0	0	1	1	1	1	247
1476	Gaborone	Within	1	1	1	Breastfeeding only	1	Missing/Unknown	On HAART prior to delivery	2.75	15	2.809999995	41	613.14	6.1314	1	1	-1.105718168	CTX	0	0	0			0	0	48		1.6		48		1.6		48		1.6		48		0	0	0	1	1	1	1	-58
1477	Molepolole	Within	1	1	1	Formula feeding only	0	<=40	On HAART prior to delivery	2.829999998	19	3.099999994	40	377.48	3.7748	1	1	-0.914397025	Placebo	0	0	0			0	0	392		12.9		392		12.9		392		12.9		392		0	0	0	1	1	1	1	288
1478	Molepolole	Prior to	0	0	0	Formula feeding only	0	<=40	On HAART prior to delivery	1.879999999	31	3.099999994	29	498.54	4.9854	1	0	-3.528510359	Placebo	0	0	0			0	0	381		12.5		381		12.5		381		12.5		381		0	0	0	1	1	1	1	289
1479	Molepolole	Within	0	0	0	Formula feeding only	0	Missing/Unknown	On HAART prior to delivery	2.699999996	16	2.899999999	37	541.46	5.4146	1	1	-1.416232016	CTX	0	0	0			0	0	45		1.5		45		1.5		45		1.5		45		0	0	0	1	1	1	1	-60
1480	Gaborone	Within	1	1	1	Formula feeding only	0	Missing/Unknown	On HAART prior to delivery	2.759999998	14	2.969999999	45	314.08	3.1408	1	1	-1.081616201	Placebo	0	0	0			0	0	356		11.7		356		11.7		356		11.7		356		0	0	0	1	1	1	1	247
1481	Molepolole	Within	1	1	1	Formula feeding only	0	Missing/Unknown	On HAART prior to delivery	2.969999999	28	4.009999991	35	608.46	6.0846	0	1	-0.80040319	CTX	0	0	0			0	0	383		12.6		383		12.6		383		12.6		383		0	0	0	1	1	1	1	290
1482	Gaborone	Within	1	1	1	Formula feeding only	0	Missing/Unknown	On HAART prior to delivery	3.069999993	28	4.199999988	33	587.27	5.8727	1	1	-0.359776172	CTX	0	0	0			0	0	383		12.6		383		12.6		383		12.6		383		0	0	0	1	1	1	1	287
1483	Gaborone	Within	1	1	1	Breastfeeding only	1	>40	On HAART prior to delivery	3.029999994	28	4.269999996	26	1469	14.69	1	1	-0.668554051	Placebo	0	0	0			0	0	383		12.6		383		12.6		383		12.6		383		0	0	0	1	1	1	1	288
1484	Gaborone	Prior to	0	0	0	Formula feeding only	0	>40	Not on HAART prior to delivery	3.239999995	31	4.479999989	31	343.83	3.4383	1	1	-0.220041582	Placebo	1	1	0			1	0	63	63	2.1	2.1	381		12.5		63	63	2.1	2.1	63	63	1	0	1	1	1	1	1	289
1485	Gaborone	Within	0	0	0	Breastfeeding only	1	Missing/Unknown	On HAART prior to delivery	3.319999993	20	4	39	171.36	1.7136	1	1	0.190099948	Placebo	0	0	0			0	0	40		1.3		40		1.3		40		1.3		40		0	0	0	1	1	1	1	-61
1486	Gaborone	Within	1	1	1	Breastfeeding only	1	Missing/Unknown	On HAART prior to delivery	3.399999999	14	3.789999999	33	541	5.41	0	1	0.360619936	CTX	0	0	0			0	0	49		1.6		49		1.6		49		1.6		49		0	0	0	1	1	1	1	-58
1487	Gaborone	Within	0	1	1	Formula feeding only	0	<=40	No documented HAART during pregnancy	3.379999995	28	4.029999986	32	816.65	8.1665	1	1	0.318224832	CTX	0	0	0			0	0	383		12.6		383		12.6		383		12.6		383		0	0	0	1	1	1	1	290
1488	Molepolole	Within	1	1	1	Formula feeding only	0	<=40	On HAART prior to delivery	2.699999996	17	2.969999999	36	811	8.11	1	1	-1.227049338	Placebo	0	0	0			0	0	148		4.9		148		4.9		148		4.9		148		0	0	0	1	1	1	1	41
1489	Gaborone	Prior to	0	0	0	Formula feeding only	0	>40	Not on HAART prior to delivery	3.219999999	32	4.559999988	25	1316	13.16	1	1	-0.026666501	CTX	0	0	0			0	0	380		12.5		380		12.5		380		12.5		380		0	0	0	1	1	1	1	289
1490	Gaborone	Within	1	1	1	Formula feeding only	0	Missing/Unknown	On HAART prior to delivery	3.699999996	28	4.5	29	604.27	6.0427	1	1	0.700092719	Placebo	0	0	0			0	0	383		12.6		383		12.6		383		12.6		383		0	0	0	1	1	1	1	290
1491	Gaborone	Within	1	1	1	Breastfeeding only	1	Missing/Unknown	On HAART prior to delivery	2.849999994	28	3.549999997	36	736.63	7.3663	0	1	-1.069400683	CTX	0	0	0			0	0	383		12.6		383		12.6		383		12.6		383		0	0	0	1	1	1	1	290
1492	Molepolole	Within	1	1	1	Formula feeding only	0	<=40	On HAART prior to delivery	2.789999999	14	3	34	489.03	4.8903	1	1	-1.009633039	Placebo	0	0	0			0	0	397		13.1		397		13.1		397		13.1		397		0	0	0	1	1	1	1	290
1493	Molepolole	Within	0	0	0	Breastfeeding only	1	Missing/Unknown	On HAART prior to delivery	2.549999997	16	3	28	450.35	4.5035	0	1	-1.775851555	CTX	1	0	1	1		0	0	74	74	2.4	2.4	46		1.5		71	71	2.3	2.3	71	71	0	1	1	1	1	1	1	-62
1494	Gaborone	Within	0	0	0	Formula feeding only	0	Missing/Unknown	On HAART prior to delivery	2.5	15	2.799999997	40	500.31	5.0031	1	1	-1.726806488	Placebo	0	0	0			0	0	45		1.5		45		1.5		45		1.5		45		0	0	0	1	1	1	1	-61
1495	Gaborone	Prior to	0	0	0	Formula feeding only	0	<=40	On HAART prior to delivery	3.169999994	31	4	25	397	3.97	1	1	-0.136614723	CTX	0	0	0			0	0	60		2		60		2		60		2		60		0	0	0	1	1	1	1	-32
1496	Gaborone	Within	1	1	1	Formula feeding only	0	<=40	On HAART prior to delivery	3.349999994	16	3.859999999	32	327.9	3.279	1	1	0.00736473	CTX	0	0	0			0	0	395		13		395		13		395		13		395		0	0	0	1	1	1	1	287
1497	Gaborone	Within	1	1	1	Medical complications: Infant did not feed		Missing/Unknown	On HAART prior to delivery	1.68	29	2.219999999	22	712.78	7.1278	0	0	-4.056208414	CTX	0	0	0			0	0	36		1.2		36		1.2		36		1.2		36		0	0	0	1	1	1	1	-58
1498	Gaborone	Within	1	1	1	Formula feeding only	0	Missing/Unknown	On HAART prior to delivery	2.439999998	28	2.399999999	33	538.07	5.3807	0	0	-2.048426444	CTX	0	0	0			0	0	383		12.6		383		12.6		383		12.6		383		0	0	0	1	1	1	1	288
1499	Gaborone	Prior to	0	0	0	Breastfeeding only	1	<=40	On HAART prior to delivery	3.189999998	30	4.319999993	28	651.13	6.5113	0	1	-0.325071998	CTX	1	0	1	1		0	0	173	173	5.7	5.7	148		4.9		169	169	5.6	5.6	169	169	0	1	1	1	1	1	1	80	80
1500	Gaborone	Within	1	1	1	Formula feeding only	0	Missing/Unknown	On HAART prior to delivery	3.399999999	15	3.899999999	39	142.75	1.4275	1	1	0.360619936	CTX	0	0	0			0	0	84		2.8		84		2.8		84		2.8		84		0	0	0	1	1	1	1	-22
1501	Gaborone	Prior to	0	0	0	Formula feeding only	0	>40	Not on HAART prior to delivery	3.789999999	27	4.919999987	21	402.89	4.0289	1	1	1.158204566	Placebo	0	0	0			0	0	385		12.7		385		12.7		385		12.7		385		0	0	0	1	1	1	1	289
1502	Molepolole	Within	1	1	1	Formula feeding only	0	Missing/Unknown	On HAART prior to delivery	3.979999997	15	4	29	191	1.91	1	1	1.224120133	Placebo	0	0	0			0	0	83		2.7		83		2.7		83		2.7		83		0	0	0	1	1	1	1	-25
1503	Gaborone	Within	1	1	1	Breastfeeding only	1	<=40	On HAART prior to delivery	3.709999993	28	4.549999997	36	566	5.66	1	1	0.719244787	CTX	0	0	0			0	0	383		12.6		383		12.6		37	64	1.2	2.1	37	64	0	0	0	1	1	1	1	288
1504	Gaborone	Within	1	1	1	Formula feeding only	0	<=40	On HAART prior to delivery	2.079999998	28	2.899999999	37	490.2	4.902	0	0	-3.000812305	Placebo	0	0	0			0	0	237		7.8		237		7.8		237		7.8		237		0	0	0	1	1	1	1	142
1505	Gaborone	Within	1	1	1	Breastfeeding only	1	<=40	On HAART prior to delivery	3.489999995	14	3.919999994	21	710.6	7.106	1	1	0.289863671	Placebo	0	0	0			0	0	397		13.1		397		13.1		397		13.1		397		0	0	0	1	1	1	1	288
1506	Molepolole	Within	1	1	1	Formula feeding only	0	Missing/Unknown	On HAART prior to delivery	1.899999999	33	2.959999993	26	852.23	8.5223	0	0	-3.366696336	Placebo	0	0	0			0	0	378		12.4		378		12.4		378		12.4		378		0	0	0	1	1	1	1	289
1507	Gaborone	Within	1	1	1	Formula feeding only	0	Missing/Unknown	On HAART prior to delivery	3.909999996	15	4.539999992	37	728.51	7.2851	1	1	1.095423814	CTX	0	0	0			0	0	396		13		396		13		396		13		396		0	0	0	1	1	1	1	288
1508	Gaborone	Within	1	1	1	Formula feeding only	0	<=40	On HAART prior to delivery	3.199999996	29	4.379999995	33	418.95	4.1895	1	1	-0.070518071	CTX	0	0	0			0	0	382		12.6		382		12.6		382		12.6		382		0	0	0	1	1	1	1	287
1509	Gaborone	Prior to	0	0	0	Formula feeding only	0	>40	Not on HAART prior to delivery	2.869999997	30	4.159999996	27	983	9.83	1	1	-1.024062178	CTX	0	0	0			0	0	382		12.6		382		12.6		382		12.6		382		0	0	0	1	1	1	1	288
1510	Molepolole	Within	0	0	0	Formula feeding only	0	Missing/Unknown	On HAART prior to delivery	3	15	3.5	28	401.47	4.0147	1	1	-0.734263925	Placebo	0	0	0			0	0	0		0		0		0		0		0		0		0	0	0	0	0	0	0	-108
1511	Gaborone	Within	1	1	1	Breastfeeding only	1	Missing/Unknown	On HAART prior to delivery	3.029999994	14	2.799999997	39	568.27	5.6827	1	1	-0.668554051	Placebo	0	0	0			0	0	397		13.1		397		13.1		397		13.1		397		0	0	0	1	1	1	1	290
1512	Molepolole	Within	1	1	1	Breastfeeding only	1	Missing/Unknown	On HAART prior to delivery	3.099999994	17	3.199999996	37	547.46	5.4746		1	-0.5168618	CTX	0	0	0			0	0	46		1.5		46		1.5		46		1.5		46		0	0	0	1	1	1	1	-58
1513	Gaborone	Within	1	1	1	Formula feeding only	0	Missing/Unknown	On HAART prior to delivery	2.329999998	33	3.5	28	499.43	4.9943	0	0	-2.329127005	Placebo	0	0	0			0	0	271		8.9		271		8.9		271		8.9		271		0	0	0	1	1	1	1	180
1514	Molepolole	Within	1	1	1	Formula feeding only	0	Missing/Unknown	On HAART prior to delivery	2.759999998	31	3.299999997	31	732.02	7.3202	1	1	-1.276029661	CTX	0	0	0			0	0	380		12.5		380		12.5		380		12.5		380		0	0	0	1	1	1	1	290
1515	Gaborone	Within	1	1	1	Formula feeding only	0	<=40	On HAART prior to delivery	3.239999995	29	3.099999994	41	321.6	3.216		1	-0.220041582	CTX	0	0	0			0	0	382		12.6		382		12.6		382		12.6		382		1	0	1	1	1	1	1	290
1516	Gaborone	Prior to	0	0	0	Breastfeeding only	1	<=40	On HAART prior to delivery	3.729999997	31	5.11999999	36	507	5.07	1	1	0.757448307	CTX	0	0	0			0	0	381		12.5		381		12.5		381		12.5		381		0	0	0	1	1	1	1	290
1517	Molepolole	Within	1	1	1	Breastfeeding only	1	Missing/Unknown	On HAART prior to delivery	3.539999999	18	4.089999989	36	522.88	5.2288	1	1	0.388965162	Placebo	0	0	0			0	0	179		5.9		179		5.9		179		5.9		179		0	0	0	1	1	1	1	74
1518	Gaborone	Within	1	1	1	Formula feeding only	0	Missing/Unknown	On HAART prior to delivery	3.869999997	14	4.399999991	39	467.39	4.6739	1	1	1.021208209	CTX	0	0	0			0	0	397		13.1		397		13.1		397		13.1		397		0	0	0	1	1	1	1	290
1519	Gaborone	Within	1	1	1	Breastfeeding only	1	>40	On HAART prior to delivery	2.359999999	17	3	21	440.59	4.4059	1	0	-2.091552926	Placebo	0	0	0			0	0	182		6		182		6		182		6		182		0	0	0	1	1	1	1	76
1520	Gaborone	Prior to	0	0	0	Formula feeding only	0	<=40	On HAART prior to delivery	2.719999999	31	3.459999993	31	392.5	3.925	0	1	-1.369274448	CTX	0	0	0			0	0	381		12.5		381		12.5		381		12.5		381		0	0	0	1	1	1	1	289
1521	Gaborone	Within	1	1	1	Formula feeding only	0	<=40	On HAART prior to delivery	3.019999996	31	4.099999994	43	417	4.17	1	1	-0.473046879	CTX	0	0	0			0	0	380		12.5		380		12.5		380		12.5		380		0	0	0	1	1	1	1	288
1523	Gaborone	Within	1	1	1	Formula feeding only	0	>40	Not on HAART prior to delivery	2.439999998	30	3.099999994	19	281.29	2.8129	0	0	-1.881536631	CTX	0	0	0			0	0	381		12.5		381		12.5		381		12.5		381		0	0	0	1	1	1	1	287
1524	Gaborone	Within	0	0	0	Formula feeding only	0	Missing/Unknown	On HAART prior to delivery	2.519999996	19	2.899999999	26	563.25	5.6325	1	1	-1.675741329	CTX	0	0	0			0	0	0		0		0		0		0		0		0		0	0	0	0	0	0	0	-104
1525	Gaborone	Within	1	1	1	Formula feeding only	0	Missing/Unknown	On HAART prior to delivery	3.18	16	3.199999996	31	552.19	5.5219	1	1	-0.114539632	Placebo	0	0	0			0	0	395		13		395		13		395		13		395		1	0	1	1	1	1	1	287
1526	Gaborone	Prior to	0	0	0	Formula feeding only	0	>40	On HAART prior to delivery	3.399999999	30	4.579999998	24	510.91	5.1091	1	1	0.360619936	Placebo	0	0	0			0	0	382		12.6		382		12.6		382		12.6		382		0	0	0	1	1	1	1	290
1527	Gaborone	Within	1	1	1	Formula feeding only	0	Missing/Unknown	On HAART prior to delivery	3.309999995	16	3.409999996	38	306.98	3.0698	1	1	0.168606784	Placebo	0	0	0			0	0	48		1.6		48		1.6		48		1.6		48		0	0	0	1	1	1	1	-57
1528	Gaborone	Within	1	1	1	Formula feeding only	0	Missing/Unknown	On HAART prior to delivery	2.5	18	3.119999997	29	561.73	5.6173	1	1	-1.898779931	CTX	0	0	0			0	0	393		12.9		393		12.9		393		12.9		393		1	0	1	1	1	1	1	288
1529	Molepolole	Within	1	1	1	Formula feeding only	0	Missing/Unknown	On HAART prior to delivery	3	14	3.5	35	688.09	6.8809	1	1	-0.734263925	Placebo	0	0	0			0	0	397		13.1		397		13.1		397		13.1		397		0	0	0	1	1	1	1	288
1530	Gaborone	Within	1	1	1	Formula feeding only	0	Missing/Unknown	On HAART prior to delivery	3.779999994	32	4.649999991	37	941.62	9.4162	1	1	0.852376966	Placebo	0	0	0			0	0	379		12.5		379		12.5		379		12.5		379		0	0	0	1	1	1	1	290
1531	Gaborone	Within	1	1	1	Formula feeding only	0	Missing/Unknown	On HAART prior to delivery	2.789999999	30	2.859999999	43	435.79	4.3579	1	1	-1.009633039	CTX	1	1	0			1	0	68	172	2.2	5.7	301		9.9		68	172	2.2	5.7	68	172	1	0	1	1	1	1	1	56	56
1532	Gaborone	Prior to	0	0	0	Breastfeeding only	1	>40	Not on HAART prior to delivery	2.939999998	30	3.939999998	22	616.16	6.1616	1	1	-0.656720759	Placebo	0	0	0			0	0	382		12.6		382		12.6		382		12.6		382		0	0	0	1	1	1	1	290
1534	Molepolole	Within	1	1	1	Breastfeeding only	1	Missing/Unknown	On HAART prior to delivery	3.399999999	31	3.699999996	31	655.04	6.5504	1	1	0.109124701	Placebo	0	0	0			0	0	380		12.5		380		12.5		380		12.5		380		0	0	0	1	1	1	1	289
1535	Molepolole	Within	1	1	1	Breastfeeding only	1	<=40	On HAART prior to delivery	2.199999996	15	2.799999997	29	683.27	6.8327	0	0	-2.672225604	Placebo	0	0	0			0	0	396		13		396		13		396		13		396		1	0	1	1	1	1	1	288
1536	Gaborone	Within	1	1	1	Formula feeding only	0	Missing/Unknown	On HAART prior to delivery	2.419999994	15	2.689999998	33	1251.8	12.518	1	0	-1.933636195	Placebo	0	0	0			0	0	396		13		396		13		396		13		396		1	0	1	1	1	1	1	287
1537	Gaborone	Within	0	1	1	Formula feeding only	0	<=40	On HAART prior to delivery	3.299999997	33	4.019999996	38	486.94	4.8694	1	1	-0.095389297	CTX	0	0	0			0	0	378		12.4		378		12.4		378		12.4		378		0	0	0	1	1	1	1	290
1538	Gaborone	Prior to	0	0	0	Formula feeding only	0	<=40	On HAART prior to delivery	3.309999995	28	3.799999997	24	833	8.33	1	1	-0.074757784	Placebo	0	0	0			0	0	337		11.1		337		11.1		337		11.1		337		0	0	0	1	1	1	1	243
1539	Gaborone	Within	1	1	1	Formula feeding only	0	Missing/Unknown	On HAART prior to delivery	3.109999999	14	3.599999994	31	118.84	1.1884	1	1	-0.495374191	CTX	0	0	0			0	0	397		13.1		397		13.1		397		13.1		397		0	0	0	1	1	1	1	290
1540	Molepolole	Within	1	0	1	Formula feeding only	0	Missing/Unknown	On HAART prior to delivery	3.409999996	22	3.509999998	32	322.16	3.2216	1	1	0.129359531	CTX	0	0	0			0	0	389		12.8		389		12.8		389		12.8		389		1	0	1	1	1	1	1	288
1541	Gaborone	Prior to	0	0	0	Formula feeding only	0	>40	Not on HAART prior to delivery	3.469999999	31	4.419999987	19	468.38	4.6838	1	1	0.507798637	CTX	0	0	0			0	0	381		12.5		381		12.5		381		12.5		381		0	0	0	1	1	1	1	288
1542	Molepolole	Within	1	1	1	Formula feeding only	0	Missing/Unknown	On HAART prior to delivery	3.199999996	17	3.159999996	37	303.1	3.031	1	1	-0.303980589	Placebo	0	0	0			0	0	161		5.3		161		5.3		161		5.3		161		0	0	0	1	1	1	1	55
1543	Molepolole	Within	0	0	0	Formula feeding only	0	<=40	On HAART prior to delivery	3.819999993	30	4.679999992	35	351.44	3.5144	1	1	0.927732726	Placebo	0	0	0			0	0	381		12.5		381		12.5		381		12.5		381		0	0	0	1	1	1	1	288
1544	Gaborone	Prior to	0	0	0	Formula feeding only	0	>40	Not on HAART prior to delivery	2.759999998	33	3.739999995	32	899.26	8.9926	1	1	-1.081616201	CTX	0	0	0			0	0	379		12.5		379		12.5		379		12.5		379		0	0	0	1	1	1	1	290
1545	Gaborone	Within	1	1	1	Breastfeeding only	1	Missing/Unknown	On HAART prior to delivery	3.319999993	34	4.359999999	33	378.83	3.7883	1	1	0.190099948	Placebo	0	0	0			0	0	30		1		30		1		30		1		30		0	0	0	1	1	1	1	-59
1546	Molepolole	Within	0	0	0	Formula feeding only	0	Missing/Unknown	On HAART prior to delivery	3.18	31	3.799999997	31	200.97	2.0097	1	1	-0.346206514	CTX	0	0	0			0	0	0		0		0		0		0		0		0		0	0	0	0	0	0	0	-90
1547	Gaborone	Within	1	1	1	Formula feeding only	0	Missing/Unknown	On HAART prior to delivery	3.259999998	15	3.769999996	24	550	5.5	1	1	0.060533395	Placebo	0	0	0			0	0	120		3.9		120		3.9		120		3.9		120		0	0	0	1	1	1	1	14
1548	Gaborone	Within	1	1	1	Formula feeding only	0	<=40	On HAART prior to delivery	2.479999997	28	3.099999994	34	816.65	8.1665	1	0	-1.778125214	Placebo	0	0	0			0	0	383		12.6		383		12.6		383		12.6		383		0	0	0	1	1	1	1	288
1550	Gaborone	Within	1	1	1	Formula feeding only	0	>40	On HAART prior to delivery	2.309999995	33	3.319999993	35	117.3	1.173	0	0	-2.3810855	Placebo	0	0	0			0	0	378		12.4		378		12.4		378		12.4		378		0	0	0	1	1	1	1	290
1551	Molepolole	Within	1	1	1	Breastfeeding only	1	Missing/Unknown	On HAART prior to delivery	2.699999996	19	3.199999996	21	467	4.67	1	1	-1.416232016	Placebo	0	0	0			0	0	207		6.8		207		6.8		207		6.8		207		0	0	0	1	1	1	1	103
1552	Molepolole	Within	1	1	1	Formula feeding only	0	Missing/Unknown	On HAART prior to delivery	3.199999996	29	4.199999988	31	474.83	4.7483	1	1	-0.070518071	CTX	0	0	0			0	0	382		12.6		382		12.6		382		12.6		382		0	0	0	1	1	1	1	290
1553	Molepolole	Within	1	1	1	Formula feeding only	0	>40	No documented HAART during pregnancy	2.019999996	30	2.899999999	30	494.98	4.9498	0	0	-3.159121728	CTX	0	0	0			0	0	381		12.5		381		12.5		61	156	2	5.1	61	156	0	0	0	1	1	1	1	288
1554	Molepolole	Within	1	1	1	Breastfeeding only	1	Missing/Unknown	On HAART prior to delivery	2.899999999	15	3	26	333	3.33	0	1	-0.749719378	Placebo	0	0	0			0	0	183		6		183		6		183		6		183		0	0	0	1	1	1	1	77
1555	Molepolole	Within	1	1	1	Breastfeeding only	1	>40	On HAART prior to delivery	3.299999997	14	4	42	581.52	5.8152	1	1	-0.095389297	CTX	0	0	0			0	0	397		13.1		397		13.1		397		13.1		397		0	0	0	1	1	1	1	290
1556	Molepolole	Within	1	1	1	Formula feeding only	0	<=40	On HAART prior to delivery	3.439999998	14	3.699999996	27	384.79	3.8479	1	1	0.189833115	CTX	0	0	0			0	0	397		13.1		397		13.1		397		13.1		397		0	0	0	1	1	1	1	290
1557	Molepolole	Within	1	1	1	Breastfeeding only	1	<=40	On HAART prior to delivery	3.299999997	16	3.699999996	22	878	8.78	1	1	0.147073381	CTX	0	0	0			0	0	363		11.9		363		11.9		363		11.9		363		0	0	0	1	1	1	1	256
1558	Gaborone	Within	1	1	1	Formula feeding only	0	Missing/Unknown	On HAART prior to delivery	2.5	16	3.009999998	27	666.94	6.6694	1	1	-1.898779931	CTX	1	1	0			1	0	38	38	1.3	1.3	395		13		38	38	1.3	1.3	38	38	1	0	1	1	1	1	1	287
1559	Molepolole	Within	1	1	1	Formula feeding only	0	Missing/Unknown	On HAART prior to delivery	3.699999996	33	5.299999997	29	685.63	6.8563	1	1	0.978830101	CTX	0	0	0			0	0	378		12.4		378		12.4		378		12.4		378		0	0	0	1	1	1	1	289
1560	Molepolole	Prior to	0	0	0	Formula feeding only	0	<=40	On HAART prior to delivery	2.699999996	32	4.099999994	28	331.1	3.311	1	1	-1.416232016	Placebo	1	1	0			1	0	62	147	2	4.8	380		12.5		62	147	2	4.8	62	147	1	0	1	1	1	1	1	288
1561	Gaborone	Within	0	0	0	Formula feeding only	0	Missing/Unknown	On HAART prior to delivery	2.399999999	31	2.899999999	27	441.46	4.4146	0	0	-2.149527042	Placebo	0	0	0			0	0	28		0.9		28		0.9		28		0.9		28		0	0	0	1	1	1	1	-64
1562	Molepolole	Within	1	1	1	Formula feeding only	0	>40	On HAART prior to delivery	2.899999999	28	3.399999999	30	470	4.7	1	1	-0.749719378	Placebo	0	0	0			0	0	383		12.6		383		12.6		383		12.6		383		0	0	0	1	1	1	1	288
1563	Molepolole	Within	1	1	1	Formula feeding only	0	Missing/Unknown	On HAART prior to delivery	2.5	30	2.879999995	33	319.98	3.1998	1	1	-1.726806488	Placebo	0	0	0			0	0	381		12.5		381		12.5		381		12.5		381		0	0	0	1	1	1	1	290
1564	Gaborone	Within	1	1	1	Formula feeding only	0	<=40	On HAART prior to delivery	3.069999993	28	4	34	474.69	4.7469	0	1	-0.581596717	CTX	0	0	0			0	0	383		12.6		383		12.6		383		12.6		383		0	0	0	1	1	1	1	288
1565	Molepolole	Within	1	1	1	Formula feeding only	0	<=40	On HAART prior to delivery	2.859999999	28	3.699999996	23	510.26	5.1026	1	1	-0.843515575	Placebo	0	0	0			0	0	383		12.6		383		12.6		383		12.6		383		0	0	0	1	1	1	1	287
1566	Molepolole	Prior to	0	1	1	Formula feeding only	0	>40	On HAART prior to delivery	3.019999996	28	4	34	459.87	4.5987	1	1	-0.690410069	Placebo	0	0	0			0	0	384		12.6		384		12.6		66	149	2.2	4.9	66	149	1	0	1	1	1	1	1	54	154
1567	Molepolole	Within	1	1	1	Formula feeding only	0	<=40	On HAART prior to delivery	2.439999998	15	2.5	39	523.25	5.2325	1	0	-1.881536631	Placebo	0	0	0			0	0	396		13		396		13		396		13		396		0	0	0	1	1	1	1	290
1568	Molepolole	Prior to	0	0	0	Formula feeding only	0	<=40	On HAART prior to delivery	2.399999999	29	3.5	39	400.02	4.0002	1	0	-2.149527042	CTX	0	0	0			0	0	383		12.6		383		12.6		383		12.6		383		0	0	0	1	1	1	1	289
1569	Gaborone	Within	1	1	1	Formula feeding only	0	Missing/Unknown	On HAART prior to delivery	2.979999997	14	3.189999998	37	598.44	5.9844	1	1	-0.778308626	CTX	1	1	0			1	0	260	260	8.6	8.6	397		13.1		260	260	8.6	8.6	260	260	1	0	1	1	1	1	1	153	153
1570	Gaborone	Within	1	1	1	Formula feeding only	0	Missing/Unknown	On HAART prior to delivery	2.979999997	16	3.5	33	752.71	7.5271	1	1	-0.56450222	CTX	0	0	0			0	0	395		13		395		13		395		13		395		0	0	0	1	1	1	1	288
1571	Gaborone	Within	1	1	1	Formula feeding only	0	>40	No documented HAART during pregnancy	2.25	31	2.849999994	24	334.15	3.3415		0	-2.538740991	CTX	0	0	0			0	0	380		12.5		380		12.5		380		12.5		380		0	0	0	1	1	1	1	288
1572	Gaborone	Within	1	1	1	Formula feeding only	0	Missing/Unknown	On HAART prior to delivery	3.669999994	32	4.469999999	30	644.23	6.4423	1	1	0.91843904	Placebo	0	0	0			0	0	336		11.1		336		11.1		336		11.1		336		0	0	0	1	1	1	1	244
1573	Molepolole	Within	1	1	1	Formula feeding only	0	Missing/Unknown	On HAART prior to delivery	3.889999993	16	4.099999994	27	729.02	7.2902	1	1	1.058378134	Placebo	0	0	0			0	0	395		13		395		13		395		13		395		0	0	0	1	1	1	1	288
1574	Molepolole	Within	1	1	1	Formula feeding only	0	<=40	On HAART prior to delivery	2.699999996	28	3.5	34	511.91	5.1191	0	1	-1.227049338	Placebo	0	0	0			0	0	383		12.6		383		12.6		383		12.6		383		0	0	0	1	1	1	1	290
1575	Gaborone	Within	1	1	1	Formula feeding only	0	Missing/Unknown	On HAART prior to delivery	2.379999995	32	3.5	21	487	4.87	1	0	-2.038640688	CTX	0	0	0			0	0	343		11.3		343		11.3		343		11.3		343		0	0	0	1	1	1	1	252
1576	Molepolole	Within	1	1	1	Formula feeding only	0	Missing/Unknown	On HAART prior to delivery	2.299999997	17	2.5	37	706.51	7.0651	1	0	-2.25197528	CTX	0	0	0			0	0	192		6.3		192		6.3		192		6.3		192		0	0	0	1	1	1	1	85
1577	Molepolole	Within	0	0	0	Formula feeding only	0	>40	No documented HAART during pregnancy	2.5	16	3	29	365.02	3.6502	1	1	-1.726806488	Placebo	0	0	0			0	0	0		0		0		0		0		0		0		0	0	0	0	0	0	0	-108
1578	Gaborone	Prior to	0	0	0	Formula feeding only	0	>40	Not on HAART prior to delivery	2.669999994	31	3.719999999	20	1191.98	11.9198	1	1	-1.300516923	CTX	0	0	0			0	0	381		12.5		381		12.5		381		12.5		381		0	0	0	1	1	1	1	289
1579	Molepolole	Within	1	1	1	Formula feeding only	0	<=40	On HAART prior to delivery	3.699999996	15	4.099999994	38	964.72	9.6472	1	1	0.700092719	Placebo	0	0	0			0	0	396		13		396		13		396		13		396		0	0	0	1	1	1	1	288
1580	Molepolole	Within	1	1	1	Formula feeding only	0	<=40	On HAART prior to delivery	2	30	2.889999993	33	376.93	3.7693	1	0	-3.090412788	Placebo	0	0	0			0	0	381		12.5		381		12.5		381		12.5		381		0	0	0	1	1	1	1	287
1581	Gaborone	Prior to	0	0	0	Formula feeding only	0	>40	No documented HAART during pregnancy	2.899999999	31	4.399999991	28	432.74	4.3274	0	1	-0.749719378	CTX	1	1	0			1	0	142	142	4.7	4.7	381		12.5		142	142	4.7	4.7	142	142	1	0	1	1	1	1	1	50	50
1582	Gaborone	Within	1	1	1	Formula feeding only	0	Missing/Unknown	On HAART prior to delivery	3	28	3.549999997	33	483.37	4.8337	1	1	-0.518680174	CTX	0	0	0			0	0	383		12.6		383		12.6		383		12.6		383		0	0	0	1	1	1	1	290
1583	Gaborone	Prior to	0	0	0	Formula feeding only	0	>40	Not on HAART prior to delivery	3.209999993	29	4.199999988	32	532.21	5.3221	1	1	-0.282932064	Placebo	0	0	0			0	0	383		12.6		383		12.6		383		12.6		383		0	0	0	1	1	1	1	289
1584	Gaborone	Within	1	1	1	Breastfeeding only	1	Missing/Unknown	No documented HAART during pregnancy	3	30	4.5	37	446.54	4.4654	0	1	-0.734263925	Placebo	0	0	0			0	0	381		12.5		381		12.5		381		12.5		381		0	0	0	1	1	1	1	287
1585	Gaborone	Within	1	1	1	Formula feeding only	0	<=40	On HAART prior to delivery	3.589999996	28	4.439999998	27	185	1.85	1	1	0.755887072	Placebo	0	0	0			0	0	383		12.6		383		12.6		383		12.6		383		0	0	0	1	1	1	1	288
1586	Gaborone	Within	0	0	0	Formula feeding only	0	<=40	On HAART prior to delivery	1.569999997	32	2.299999997	33	628.84	6.2884	0	0	-4.278432033	Placebo	0	0	0			0	0	379		12.5		379		12.5		379		12.5		379		0	0	0	1	1	1	1	287
1587	Gaborone	Within	1	1	1	Formula feeding only	0	Missing/Unknown	No documented HAART during pregnancy	3	15	3.239999995	20	873.14	8.7314	1	1	-0.734263925	CTX	0	0	0			0	0	77		2.5		77		2.5		77		2.5		77		0	0	0	1	1	1	1	-32
1588	Molepolole	Prior to	0	0	0	Formula feeding only	0	<=40	On HAART prior to delivery	2.769999996	28	3.899999999	39	323.72	3.2372	0	1	-1.252856168	Placebo	0	0	0			0	0	383		12.6		383		12.6		383		12.6		383		0	0	0	1	1	1	1	288
1589	Molepolole	Within	1	1	1	Formula feeding only	0	Missing/Unknown	On HAART prior to delivery	1.399999999	31	2.299999997	31	558	5.58	0	0	-4.794985695	Placebo	0	0	0			0	0	380		12.5		380		12.5		380		12.5		380		0	0	0	1	1	1	1	288
1590	Gaborone	Prior to	0	0	0	Breastfeeding only	1	>40	Not on HAART prior to delivery	3.219999999	30	4.359999999	31	240.01	2.4001	1	1	-0.026666501	Placebo	0	0	0			0	0	382		12.6		382		12.6		382		12.6		382		0	0	0	1	1	1	1	289
1591	Gaborone	Within	1	1	1	Formula feeding only	0	Missing/Unknown	On HAART prior to delivery	2.539999999	16	3	35	522	5.22	1	1	-1.624926446	CTX	0	0	0			0	0	395		13		395		13		395		13		395		0	0	0	1	1	1	1	288
1592	Gaborone	Within	1	1	1	Formula feeding only	0	Missing/Unknown	On HAART prior to delivery	3.019999996	17	3.859999999	28	730.24	7.3024	1	1	-0.690410069	Placebo	0	0	0			0	0	259		8.5		259		8.5		259		8.5		259		0	0	0	1	1	1	1	153
1593	Molepolole	Within	1	1	1	Breastfeeding only	1	<=40	On HAART prior to delivery	2.299999997	30	2.969999999	23	458.26	4.5826	0	0	-2.25197528	CTX	0	0	0			0	0	249		8.2		249		8.2		249		8.2		249		0	0	0	1	1	1	1	155
1594	Gaborone	Within	0	0	0	Formula feeding only	0	Missing/Unknown	On HAART prior to delivery	1.119999997	30	1.809999999	38	842.31	8.4231	0	0	-5.533762977	CTX	0	0	0			0	0	36		1.2		36		1.2		36		1.2		36		0	0	0	1	1	1	1	-57
1595	Molepolole	Within	1	1	1	Formula feeding only	0	Missing/Unknown	On HAART prior to delivery	2.729999997	29	3.559999995	21	577	5.77	1	1	-1.154085407	CTX	0	0	0			0	0	252		8.3		252		8.3		252		8.3		252		0	0	0	1	1	1	1	158
1596	Gaborone	Within	1	1	1	Formula feeding only	0	Missing/Unknown	On HAART prior to delivery	3.449999996	15	3.799999997	31	389	3.89	1	1	0.209914613	Placebo	0	0	0			0	0	168		5.5		168		5.5		168		5.5		168		0	0	0	1	1	1	1	62
1597	Gaborone	Within	1	1	1	Formula feeding only	0	<=40	On HAART prior to delivery	3.239999995	15	3.299999997	26	542	5.42	1	1	-0.220041582	Placebo	0	0	0			0	0	353		11.6		353		11.6		353		11.6		353		0	0	0	1	1	1	1	245
1598	Gaborone	Within	1	1	1	Formula feeding only	0	Missing/Unknown	On HAART prior to delivery	3.189999998	24	4.099999994	37	479.75	4.7975	1	1	-0.325071998	Placebo	0	0	0			0	0	387		12.7		387		12.7		387		12.7		387		0	0	0	1	1	1	1	287
1599	Molepolole	Within	1	1	1	Formula feeding only	0	<=40	On HAART prior to delivery	2.509999998	31	4	34	495.61	4.9561	1	1	-1.70124242	CTX	0	0	0			0	0	380		12.5		380		12.5		380		12.5		380		0	0	0	1	1	1	1	288
1600	Molepolole	Within	1	1	1	Formula feeding only	0	Missing/Unknown	On HAART prior to delivery	3.5	28	4.019999996	29	1064.06	10.6406	0	1	0.570312526	CTX	0	0	0			0	0	161		5.3		161		5.3		161		5.3		161		0	0	0	1	1	1	1	67
1601	Gaborone	Within	1	1	1	Formula feeding only	0	<=40	On HAART prior to delivery	2.599999994	29	3.489999995	30	409.64	4.0964	0	1	-1.473952105	Placebo	0	0	0			0	0	382		12.6		382		12.6		382		12.6		382		0	0	0	1	1	1	1	288
1602	Molepolole	Within	1	1	1	Formula feeding only	0	Missing/Unknown	On HAART prior to delivery	2.799999997	15	3.299999997	26	429.94	4.2994	1	1	-0.985745204	CTX	0	0	0			0	0	263		8.7		263		8.7		263		8.7		263		0	0	0	1	1	1	1	154
1603	Gaborone	Prior to	0	0	0	Formula feeding only	0	>40	On HAART prior to delivery	1.609999999	29	2.68	42	342.86	3.4286	0	0	-4.240902734	CTX	0	0	0			0	0	148		4.9		148		4.9		148		4.9		148		0	0	0	1	1	1	1	53
1604	Molepolole	Within	0	0	0	Formula feeding only	0	<=40	On HAART prior to delivery	3.399999999	28	3.599999994	30	690.36	6.9036	1	1	0.360619936	CTX	0	0	0			0	0	0		0		0		0		0		0		0		0	0	0	0	0	0	0	-96
1605	Gaborone	Within	1	1	1	Formula feeding only	0	<=40	On HAART prior to delivery	3.009999998	14	3.439999998	18	542.67	5.4267	1	1	-0.495840062	CTX	0	0	0			0	0	53		1.7		53		1.7		53		1.7		53		0	0	0	1	1	1	1	-56
1606	Molepolole	Within	1	1	1	Formula feeding only	0	<=40	On HAART prior to delivery	3.889999993	28	4.5	40	513.85	5.1385	1	1	1.058378134	CTX	0	0	0			0	0	383		12.6		383		12.6		383		12.6		383		0	0	0	1	1	1	1	288
1607	Gaborone	Within	1	1	1	Formula feeding only	0	Missing/Unknown	On HAART prior to delivery	3.909999996	16	4.399999991	30	299.98	2.9998	1	1	1.095423814	CTX	0	0	0			0	0	395		13		395		13		395		13		395		0	0	0	1	1	1	1	287
1608	Molepolole	Prior to	0	0	0	Breastfeeding only	1	>40	On HAART prior to delivery	3.539999999	29	4.799999997	22	1246.12	12.4612	1	1	0.388965162	CTX	0	0	0			0	0	383		12.6		383		12.6		383		12.6		383		0	0	0	1	1	1	1	288
1609	Molepolole	Prior to	0	0	0	Formula feeding only	0	<=40	On HAART prior to delivery	2.899999999	30	4	38	369	3.69	1	1	-0.956438657	CTX	0	0	0			0	0	382		12.6		382		12.6		382		12.6		382		0	0	0	1	1	1	1	289
1610	Gaborone	Within	1	0	1	Formula feeding only	0	Missing/Unknown	On HAART prior to delivery	3.399999999	14	3.699999996	42	403.49	4.0349	1	1	0.109124701	CTX	0	0	0			0	0	163		5.4		163		5.4		163		5.4		163		0	0	0	1	1	1	1	55
1611	Molepolole	Within	1	1	1	Formula feeding only	0	<=40	On HAART prior to delivery	3.099999994	15	3.509999998	33	340.77	3.4077	1	1	-0.292361139	Placebo	0	0	0			0	0	266		8.8		266		8.8		266		8.8		266		0	0	0	1	1	1	1	158
1612	Gaborone	Within	1	0	1	Formula feeding only	0	<=40	On HAART prior to delivery	2.229999997	29	3	28	674.3	6.743	1	0	-2.442444271	CTX	0	0	0			0	0	382		12.6		382		12.6		382		12.6		382		0	0	0	1	1	1	1	288
1613	Gaborone	Within	1	1	1	Formula feeding only	0	Missing/Unknown	On HAART prior to delivery	3.599999994	14	3.799999997	31	822	8.22	1	1	0.50669086	Placebo	0	0	0			0	0	77		2.5		77		2.5		77		2.5		77		0	0	0	1	1	1	1	-30
1614	Gaborone	Within	1	1	1	Breastfeeding only	1	Missing/Unknown	On HAART prior to delivery	2.889999993	14	3.199999996	25	485	4.85	1	1	-0.77309297	CTX	0	0	0			0	0	334		11		334		11		334		11		334		0	0	0	1	1	1	1	225
1615	Gaborone	Prior to	0	0	0	Formula feeding only	0	>40	Not on HAART prior to delivery	3.259999998	29	4.219999999	25	617.3	6.173	1	1	-0.178325016	Placebo	0	0	0			0	0	0		0		0		0		0		0		0		0	0	0	0	0	0	0	-94
1616	Molepolole	Within	1	1	1	Formula feeding only	0	>40	On HAART prior to delivery	3.199999996	30	3.899999999	26	308.78	3.0878	0	1	-0.303980589	CTX	0	0	0			0	0	180		5.9		180		5.9		180		5.9		180		0	0	0	1	1	1	1	86
1617	Gaborone	Within	1	1	1	Formula feeding only	0	<=40	On HAART prior to delivery	3.259999998	14	3.689999998	31	1019	10.19	1	1	-0.178325016	Placebo	0	0	0			0	0	263		8.7		263		8.7		263		8.7		263		0	0	0	1	1	1	1	154
1618	Gaborone	Within	1	1	1	Formula feeding only	0	Missing/Unknown	On HAART prior to delivery	2.889999993	15	3.159999996	27	857.48	8.5748	1	1	-0.77309297	Placebo	0	0	0			0	0	396		13		396		13		396		13		396		0	0	0	1	1	1	1	288
1619	Gaborone	Within	1	1	1	Breastfeeding only	1	Missing/Unknown	On HAART prior to delivery	2.909999996	17	3.699999996	29	557.13	5.5713	1	1	-0.933998782	CTX	0	0	0			0	0	172		5.7		172		5.7		172		5.7		172		0	0	0	1	1	1	1	65
1620	Gaborone	Within	1	1	1	Formula feeding only	0	Missing/Unknown	On HAART prior to delivery	3.289999999	15	3.559999995	38	641.3	6.413	1	1	0.125499543	Placebo	0	0	0			0	0	172		5.7		172		5.7		172		5.7		172		0	0	0	1	1	1	1	64
1621	Molepolole	Within	1	1	1	Formula feeding only	0	Missing/Unknown	On HAART prior to delivery	2.699999996	30	4	30	836	8.36	0	1	-1.416232016	Placebo	1	0	1	1		0	0	46	46	1.5	1.5	41		1.3		46	46	1.5	1.5	46	46	0	1	1	1	1	1	1	-52
1622	Gaborone	Within	1	1	1	Formula feeding only	0	<=40	On HAART prior to delivery	2.75	28	3.489999995	20	421.48	4.2148	1	1	-1.105718168	CTX	0	0	0			0	0	383		12.6		383		12.6		383		12.6		383		0	0	0	1	1	1	1	288
1623	Gaborone	Within	1	1	1	Formula feeding only	0	Missing/Unknown	On HAART prior to delivery	2.449999996	23	3.879999995	23	795	7.95	1	0	-1.855585971	CTX	0	0	0			0	0	350		11.5		350		11.5		350		11.5		350		0	0	0	1	1	1	1	250
1624	Gaborone	Within	1	1	1	Breastfeeding only	1	<=40	On HAART prior to delivery	2.259999998	29	2.899999999	25	518.72	5.1872	0	0	-2.512276514	Placebo	0	0	0			0	0	155		5.1		155		5.1		155		5.1		155		1	0	1	1	1	1	1	60
1625	Gaborone	Prior to	0	0	0	Formula feeding only	0	<=40	On HAART prior to delivery	3.349999994	34	4.159999996	39	313.65	3.1365	1	1	0.25433998	Placebo	0	0	0			0	0	0		0		0		0		0		0		0		0	0	0	0	0	0	0	-89
1626	Gaborone	Within	1	1	1	Formula feeding only	0	Missing/Unknown	On HAART prior to delivery	2.899999999	16	2.909999996	29	595.19	5.9519	1	1	-0.749719378	Placebo	0	0	0			0	0	65		2.1		65		2.1		65		2.1		65		0	0	0	1	1	1	1	-40
1627	Gaborone	Within	1	1	1	Formula feeding only	0	Missing/Unknown	On HAART prior to delivery	1.77	28	2.199999996	37	447.7	4.477	0	0	-3.818744289	CTX	0	0	0			0	0	159		5.2		159		5.2		159		5.2		159		0	0	0	1	1	1	1	66
1628	Gaborone	Within	1	1	1	Breastfeeding only	1	Missing/Unknown	On HAART prior to delivery	2.829999998	15	3.049999997	26	319.64	3.1964	1	1	-0.914397025	CTX	0	0	0			0	0	187		6.2		187		6.2		187		6.2		187		0	0	0	1	1	1	1	78
1629	Gaborone	Within	1	1	1	Breastfeeding only	1	Missing/Unknown	On HAART prior to delivery	3.069999993	14	3.599999994	31	342.57	3.4257	1	1	-0.581596717	Placebo	0	0	0			0	0	336		11.1		336		11.1		336		11.1		336		0	0	0	1	1	1	1	227
1630	Gaborone	Within	1	1	1	Formula feeding only	0	Missing/Unknown	On HAART prior to delivery	2.719999999	28	3.599999994	36	240.57	2.4057	0	1	-1.369274448	Placebo	0	0	0			0	0	383		12.6		383		12.6		383		12.6		383		1	0	1	1	1	1	1	290
1631	Gaborone	Prior to	0	0	0	Formula feeding only	0	<=40	No documented HAART during pregnancy	1.59	31	2.169999994	41	131.47	1.3147	0	0	-4.293672538	CTX	0	0	0			0	0	380		12.5		380		12.5		380		12.5		380		0	0	0	1	1	1	1	288
1633	Gaborone	Prior to	0	0	0	Formula feeding only	0	>40	Not on HAART prior to delivery	2.839999996	28	2.979999997	21	775	7.75	1	1	-0.890718417	Placebo	0	0	0			0	0	384		12.6		384		12.6		384		12.6		384		0	0	0	1	1	1	1	289
1634	Molepolole	Within	1	1	1	Formula feeding only	0	Missing/Unknown	On HAART prior to delivery	3.299999997	16	3.949999996	32	725.58	7.2558	1	1	-0.095389297	CTX	0	0	0			0	0	149		4.9		149		4.9		149		4.9		149		0	0	0	1	1	1	1	43
1635	Gaborone	Within	1	1	1	Formula feeding only	0	Missing/Unknown	On HAART prior to delivery	2.409999996	28	3.459999993	39	797.02	7.9702	0	0	-1.959785965	CTX	0	0	0			0	0	383		12.6		383		12.6		383		12.6		383		0	0	0	1	1	1	1	290
1637	Molepolole	Within	1	1	1	Formula feeding only	0	Missing/Unknown	On HAART prior to delivery	2.799999997	14	3.239999995	27	525	5.25	1	1	-0.985745204	Placebo	0	0	0			0	0	50		1.6		50		1.6		50		1.6		50		0	0	0	1	1	1	1	-57
1638	Gaborone	Within	1	1	1	Formula feeding only	0	<=40	On HAART prior to delivery	2.589999996	15	3.25	20	568	5.68	1	1	-1.678634463	CTX	0	0	0			0	0	249		8.2		249		8.2		249		8.2		249		0	0	0	1	1	1	1	141
1640	Molepolole	Within	1	1	1	Formula feeding only	0	Missing/Unknown	On HAART prior to delivery	3.079999998	20	3.599999994	27	214.06	2.1406	1	1	-0.337259347	Placebo	0	0	0			0	0	391		12.9		391		12.9		391		12.9		391		0	0	0	1	1	1	1	288
1641	Gaborone	Within	1	1	1	Formula feeding only	0	Missing/Unknown	On HAART prior to delivery	3.5	28	4.099999994	34	495.65	4.9565	1	1	0.570312526	CTX	0	0	0			0	0	383		12.6		383		12.6		383		12.6		383		0	0	0	1	1	1	1	290
1642	Molepolole	Prior to	0	0	0	Formula feeding only	0	>40	Not on HAART prior to delivery	3	30	4	30	813	8.13	1	1	-0.518680174	CTX	0	0	0			0	0	382		12.6		382		12.6		65	155	2.1	5.1	65	155	0	0	0	1	1	1	1	289
1643	Gaborone	Within	1	1	1	Formula feeding only	0	>40	On HAART prior to delivery	2.839999996	14	2.699999996	30	239.57	2.3957	0	1	-0.890718417	CTX	0	0	0			0	0	397		13.1		397		13.1		397		13.1		397		0	0	0	1	1	1	1	289
1644	Gaborone	Within	1	1	1	Formula feeding only	0	<=40	On HAART prior to delivery	2.889999993	16	3.099999994	31	843.39	8.4339	1	1	-0.77309297	CTX	0	0	0			0	0	395		13		395		13		395		13		395		0	0	0	1	1	1	1	287
1645	Gaborone	Within	0	1	1	Formula feeding only	0	Missing/Unknown	On HAART prior to delivery	3.069999993	33	3.589999996	26	432.31	4.3231	1	1	-0.581596717	Placebo	1	1	0			1	0	159	159	5.2	5.2	241		7.9		159	159	5.2	5.2	159	159	1	0	1	1	1	1	1	70	70
1646	Molepolole	Within	1	1	1	Formula feeding only	0	Missing/Unknown	On HAART prior to delivery	2.769999996	17	3.279999994	27	1258.71	12.5871	1	1	-1.252856168	Placebo	0	0	0			0	0	394		13		394		13		394		13		394		0	0	0	1	1	1	1	290
1647	Molepolole	Within	1	1	1	Breastfeeding only	1	<=40	On HAART prior to delivery	3.129999995	31	4.099999994	38	637.38	6.3738	1	1	-0.22534881	Placebo	0	0	0			0	0	380		12.5		380		12.5		380		12.5		380		0	0	0	1	1	1	1	290
1648	Molepolole	Within	1	1	1	Breastfeeding only	1	<=40	On HAART prior to delivery	2.559999995	33	3.5	31	293.73	2.9373	1	1	-1.574358696	Placebo	0	0	0			0	0	378		12.4		378		12.4		378		12.4		378		0	0	0	1	1	1	1	290
1649	Gaborone	Within	1	1	1	Formula feeding only	0	>40	On HAART prior to delivery	2.119999997	14	2.519999996	22	207.58	2.0758	1	0	-2.749381593	Placebo	0	0	0			0	0	397		13.1		397		13.1		397		13.1		397		0	0	0	1	1	1	1	288
1650	Gaborone	Within	1	1	1	Breastfeeding only	1	Missing/Unknown	On HAART prior to delivery	3.209999993	14	3.5	35	129.02	1.2902	1	1	-0.282932064	Placebo	0	0	0			0	0	171		5.6		171		5.6		171		5.6		171		0	0	0	1	1	1	1	64
1651	Gaborone	Within	1	1	1	Breastfeeding only	1	Missing/Unknown	On HAART prior to delivery	3.539999999	16	3.799999997	43	536	5.36	1	1	0.653150486	CTX	0	0	0			0	0	354		11.6		354		11.6		354		11.6		354		0	0	0	1	1	1	1	246
1652	Molepolole	Within	1	1	1	Formula feeding only	0	Missing/Unknown	On HAART prior to delivery	3.299999997	15	3.899999999	34	998	9.98	1	1	-0.095389297	CTX	0	0	0			0	0	149		4.9		149		4.9		149		4.9		149		0	0	0	1	1	1	1	42
1653	Gaborone	Within	1	1	1	Formula feeding only	0	Missing/Unknown	On HAART prior to delivery	2.68	14	3.199999996	24	728.58	7.2858	1	1	-1.275971192	CTX	0	0	0			0	0	397		13.1		397		13.1		397		13.1		397		0	0	0	1	1	1	1	288
1654	Molepolole	Within	1	1	1	Formula feeding only	0	Missing/Unknown	On HAART prior to delivery	2.599999994	14	3.199999996	33	272.04	2.7204	1	1	-1.473952105	CTX	0	0	0			0	0	170		5.6		170		5.6		170		5.6		170		0	0	0	1	1	1	1	60
1655	Molepolole	Within	1	1	1	Formula feeding only	0	Missing/Unknown	On HAART prior to delivery	3.199999996	17	3.599999994	35	924.49	9.2449	1	1	-0.303980589	CTX	0	0	0			0	0	394		13		394		13		394		13		394		0	0	0	1	1	1	1	287
1657	Gaborone	Within	1	1	1	Breastfeeding only	1	Missing/Unknown	No documented HAART during pregnancy	2.779999994	18	3.019999996	29	497	4.97	1	1	-1.033573959	CTX	0	0	0			0	0	351		11.5		351		11.5		351		11.5		351		0	0	0	1	1	1	1	246
1658	Gaborone	Within	0	0	0	Formula feeding only	0	<=40	On HAART prior to delivery	3.119999997	30	3.939999998	22	688.11	6.8811	1	1	-0.473931551	Placebo	0	0	0			0	0	381		12.5		381		12.5		381		12.5		381		0	0	0	1	1	1	1	290
1659	Gaborone	Within	1	1	1	Formula feeding only	0	<=40	On HAART prior to delivery	3	15	3.379999995	33	318.51	3.1851	1	1	-0.734263925	Placebo	0	0	0			0	0	396		13		396		13		396		13		396		0	0	0	1	1	1	1	287
1660	Gaborone	Within	1	1	1	Formula feeding only	0	>40	No documented HAART during pregnancy	2.169999994	30	2.599999994	31	381.29	3.8129	0	0	-2.753267127	Placebo	0	0	0			0	0	381		12.5		381		12.5		381		12.5		381		0	0	0	1	1	1	1	288
1661	Molepolole	Prior to	0	0	0	Formula feeding only	0	>40	Not on HAART prior to delivery	3.869999997	31	4.599999994	36	116.92	1.1692	1	1	1.021208209	CTX	0	0	0			0	0	381		12.5		381		12.5		381		12.5		381		1	0	1	1	1	1	1	290
1662	Gaborone	Within	1	1	1	Formula feeding only	0	Missing/Unknown	On HAART prior to delivery	3	32	3.899999999	32	445.29	4.4529	1	1	-0.518680174	CTX	0	0	0			0	0	379		12.5		379		12.5		379		12.5		379		0	0	0	1	1	1	1	289
1663	Molepolole	Within	1	1	1	Formula feeding only	0	Missing/Unknown	On HAART prior to delivery	2.629999995	16	3.299999997	37	755	7.55	1	1	-1.582390396	Placebo	0	0	0			0	0	395		13		395		13		395		13		395		0	0	0	1	1	1	1	288
1664	Gaborone	Within	1	1	1	Breastfeeding only	1	Missing/Unknown	Not on HAART prior to delivery	2.939999998	32		28	643.31	6.4331	0	1	-0.656720759	Placebo	1	1	0			0	1	137	137	4.5	4.5	137	137	4.5	4.5	137		4.5		137	137	1	0	1	1	1	1	1	46	46
1665	Molepolole	Within	1	1	1	Formula feeding only	0	Missing/Unknown	On HAART prior to delivery	2.699999996	15	3.299999997	38	508.88	5.0888	1	1	-1.227049338	Placebo	0	0	0			0	0	280		9.2		280		9.2		280		9.2		280		0	0	0	1	1	1	1	171
1666	Molepolole	Prior to	0	0	0	Formula feeding only	0	<=40	On HAART prior to delivery	2.599999994	28	3.5	25	499.7	4.997	1	1	-1.473952105	Placebo	0	0	0			0	0	384		12.6		384		12.6		384		12.6		384		0	0	0	1	1	1	1	289
1667	Gaborone	Within	1	1	1	Formula feeding only	0	Missing/Unknown	On HAART prior to delivery	2.399999999	30	3.089999996	23	800	8	1	0	-2.149527042	Placebo	0	0	0			0	0	186		6.1		186		6.1		186		6.1		186		0	0	0	1	1	1	1	93
1668	Gaborone	Prior to	0	0	0	Formula feeding only	0	<=40	On HAART prior to delivery	2.269999996	31	3.159999996	40	685.67	6.8567	0	0	-2.33315912	CTX	0	0	0			0	0	381		12.5		381		12.5		381		12.5		381		0	0	0	1	1	1	1	290
1669	Gaborone	Within	0	1	1	Formula feeding only	0	Missing/Unknown	On HAART prior to delivery	3.259999998	34	3.959999993	24	914.91	9.1491	1	1	0.060533395	Placebo	0	0	0			0	0	377		12.4		377		12.4		377		12.4		377		0	0	0	1	1	1	1	289
1670	Gaborone	Within	1	1	1	Formula feeding only	0	>40	On HAART prior to delivery	3	14	3.5	22	632	6.32	1	1	-0.518680174	Placebo	0	0	0			0	0	364		12		364		12		364		12		364		0	0	0	1	1	1	1	255
1671	Gaborone	Within	1	1	1	Formula feeding only	0	Missing/Unknown	On HAART prior to delivery	2.599999994	29	3.739999995	34	520.79	5.2079	1	1	-1.654483196	CTX	0	0	0			0	0	382		12.6		382		12.6		382		12.6		382		0	0	0	1	1	1	1	290
1672	Gaborone	Within	1	1	1	Breastfeeding only	1	Missing/Unknown	On HAART prior to delivery	2.629999995	30	3.18	21	593.62	5.9362	0	1	-1.582390396	CTX	0	0	0			0	0	381		12.5		381		12.5		381		12.5		381		0	0	0	1	1	1	1	287
1673	Gaborone	Within	1	1	1	Formula feeding only	0	Missing/Unknown	On HAART prior to delivery	2.819999993	14	3.319999993	19	579	5.79	1	1	-1.137798622	Placebo	0	0	0			0	0	168		5.5		168		5.5		168		5.5		168		0	0	0	1	1	1	1	59
1674	Gaborone	Within	1	1	1	Formula feeding only	0	<=40	On HAART prior to delivery	2.859999999	15	2.699999996	42	357.71	3.5771	1	1	-0.843515575	Placebo	0	0	0			0	0	344		11.3		344		11.3		344		11.3		344		0	0	0	1	1	1	1	236
1675	Gaborone	Prior to	0	0	0	Formula feeding only	0	>40	Not on HAART prior to delivery	3.949999996	30	4.599999994	33	722.64	7.2264	1	1	1.16914656	CTX	0	0	0			0	0	382		12.6		382		12.6		382		12.6		382		0	0	0	1	1	1	1	289
1676	Molepolole	Prior to	0	0	0	Formula feeding only	0	>40	On HAART prior to delivery	2.5	31	3.399999999	27	504.3	5.043	0	1	-1.726806488	CTX	0	0	0			0	0	381		12.5		381		12.5		381		12.5		381		0	0	0	1	1	1	1	289
1677	Molepolole	Prior to	0	0	0	Breastfeeding only	1	>40	Not on HAART prior to delivery	3.839999996	29	4.399999991	32	329	3.29	1	1	1.256719362	CTX	0	0	0			0	0	383		12.6		383		12.6		383		12.6		383		0	0	0	1	1	1	1	290
1679	Gaborone	Prior to	0	0	0	Formula feeding only	0	<=40	No documented HAART during pregnancy	2.229999997	33	2.299999997	40	934	9.34		0	-2.442444271	CTX	0	0	0			0	0	63		2.1		63		2.1		63		2.1		63		0	0	0	1	1	1	1	-27
1680	Gaborone	Within	1	1	1	Formula feeding only	0	Missing/Unknown	On HAART prior to delivery	3.279999994	16	3.699999996	24			1	1	-0.136774823	Placebo	0	0	0			0	0	265		8.7		265		8.7		265		8.7		265		0	0	0	1	1	1	1	157
1681	Gaborone	Within	1	0	1	Breastfeeding only	1	<=40	On HAART prior to delivery	2.859999999	29	4.259999991	30	931.26	9.3126	1	1	-0.843515575	Placebo	0	0	0			0	0	382		12.6		382		12.6		382		12.6		382		0	0	0	1	1	1	1	290
1682	Molepolole	Within	1	1	1	Formula feeding only	0	<=40	On HAART prior to delivery	2.869999997	30	3.599999994	28	599.38	5.9938	1	1	-1.024062178	Placebo	0	0	0			0	0	381		12.5		381		12.5		44	44	1.4	1.4	44	44	0	0	0	1	1	1	1	287
1683	Gaborone	Prior to	0	0	0	Formula feeding only	0	<=40	On HAART prior to delivery	2.669999994	29	3.539999999	36	398.14	3.9814	1	1	-1.300516923	CTX	0	0	0			0	0	383		12.6		383		12.6		383		12.6		383		0	0	0	1	1	1	1	290
1684	Molepolole	Prior to	0	0	0	Formula feeding only	0	>40	Not on HAART prior to delivery	3.199999996	32	4.599999994	27	629.77	6.2977	1	1	-0.070518071	CTX	0	0	0			0	0	380		12.5		380		12.5		380		12.5		380		0	0	0	1	1	1	1	288
1685	Gaborone	Within	1	1	1	Breastfeeding only	1	Missing/Unknown	On HAART prior to delivery	3.799999997	28	4.679999992	38	412.73	4.1273	1	1	0.890119431	CTX	0	0	0			0	0	383		12.6		383		12.6		383		12.6		383		1	0	1	1	1	1	1	290
1686	Gaborone	Within	1	1	1	Formula feeding only	0	Missing/Unknown	On HAART prior to delivery	2.799999997	14	2.539999999	38	444.79	4.4479	1	1	-1.183660923	Placebo	1	1	1	1		1	0	12	12	0.4	0.4	56		1.8		12	12	0.4	0.4	12	12	1	1	1	1	1	1	1	-51
1687	Molepolole	Within	1	1	1	Formula feeding only	0	<=40	On HAART prior to delivery	2.899999999	32	3.799999997	39	300.46	3.0046	1	1	-0.956438657	CTX	0	0	0			0	0	379		12.5		379		12.5		379		12.5		379		0	0	0	1	1	1	1	288
1688	Molepolole	Within	1	1	1	Formula feeding only	0	Missing/Unknown	No documented HAART during pregnancy	2.159999996	28	2.899999999	21	64	0.64	0	0	-2.636651779	Placebo	0	0	0			0	0	225		7.4		225		7.4		225		7.4		225		0	0	0	1	1	1	1	130
1689	Gaborone	Within	1	1	1	Formula feeding only	0	Missing/Unknown	On HAART prior to delivery	1.909999996	29	2.5	34	564	5.64	1	0	-3.339067987	Placebo	0	0	0			0	0	73		2.4		73		2.4		73		2.4		73		0	0	0	1	1	1	1	-21
1690	Gaborone	Within	1	0	1	Formula feeding only	0	Missing/Unknown	On HAART prior to delivery	2.949999996	32	4.099999994	30	365.79	3.6579	1	1	-0.633593666	Placebo	0	0	0			0	0	379		12.5		379		12.5		379		12.5		379		0	0	0	1	1	1	1	290
1691	Molepolole	Within	1	1	1	Formula feeding only	0	<=40	On HAART prior to delivery	2.819999993	29	3.859999999	43	382	3.82	1	1	-1.137798622	Placebo	0	0	0			0	0	382		12.6		382		12.6		382		12.6		382		0	0	0	1	1	1	1	287
1692	Gaborone	Within	1	1	1	Breastfeeding only	1	>40	On HAART prior to delivery	2.099999994	28	2.599999994	28	792.62	7.9262	0	0	-2.94524426	Placebo	0	0	0			0	0	159		5.2		159		5.2		159		5.2		159		0	0	0	1	1	1	1	64
1693	Gaborone	Within	1	1	1	Formula feeding only	0	Missing/Unknown	On HAART prior to delivery	2.809999995	20	3.239999995	33	553.87	5.5387	1	1	-0.961910128	CTX	0	0	0			0	0	391		12.9		391		12.9		391		12.9		391		0	0	0	1	1	1	1	287
1694	Molepolole	Prior to	0	0	0	Formula feeding only	0	<=40	On HAART prior to delivery	2.68	32	2.359999999	38	540.63	5.4063	1	1	-1.275971192	Placebo	0	0	0			0	0	380		12.5		380		12.5		380		12.5		380		0	0	0	1	1	1	1	289
1695	Gaborone	Within	0	0	0	Formula feeding only	0	Missing/Unknown	On HAART prior to delivery	2.269999996	19	2.859999999	28	570.6	5.706	1	0	-2.485888194	Placebo	0	0	0			0	0	0		0		0		0		0		0		0		0	0	0	0	0	0	0	-104
1696	Gaborone	Within	1	1	1	Breastfeeding only	1	Missing/Unknown	On HAART prior to delivery	3.209999993	16	3.839999996	35	575.79	5.7579	1	1	-0.282932064	CTX	0	0	0			0	0	270		8.9		270		8.9		270		8.9		270		0	0	0	1	1	1	1	162
1697	Gaborone	Prior to	0	0	0	Formula feeding only	0	<=40	On HAART prior to delivery	2.569999993	29	3.339999996	32	172.35	1.7235	1	1	-1.549166511	CTX	0	0	0			0	0	383		12.6		383		12.6		383		12.6		383		0	0	0	1	1	1	1	290
1698	Gaborone	Within	1	1	1	Formula feeding only	0	Missing/Unknown	Not on HAART prior to delivery	2.779999994	29	3.299999997	18	487.33	4.8733	1	1	-1.229737098	Placebo	0	0	0			0	0	382		12.6		382		12.6		382		12.6		382		0	0	0	1	1	1	1	290
1699	Molepolole	Within	1	1	1	Formula feeding only	0	<=40	On HAART prior to delivery	2.799999997	32	3.899999999	32	468.13	4.6813	0	1	-1.183660923	CTX	0	0	0			0	0	379		12.5		379		12.5		379		12.5		379		0	0	0	1	1	1	1	288
1700	Gaborone	Within	1	1	1	Formula feeding only	0	Missing/Unknown	On HAART prior to delivery	2.919999994	17	3.599999994	29	491.67	4.9167	1	1	-0.911609075	CTX	0	0	0			0	0	394		13		394		13		394		13		394		0	0	0	1	1	1	1	288
1701	Molepolole	Prior to	0	0	0	Formula feeding only	0	>40	On HAART prior to delivery	3.199999996	32	4.699999988	28	718.14	7.1814	1	1	-0.070518071	CTX	0	0	0			0	0	380		12.5		380		12.5		380		12.5		380		0	0	0	1	1	1	1	288
1702	Gaborone	Within	1	1	1	Breastfeeding only	1	Missing/Unknown	On HAART prior to delivery	2.93	28	4	32	462.52	4.6252	0	1	-0.679896604	Placebo	0	0	0			0	0	179		5.9		179		5.9		179		5.9		179		0	0	0	1	1	1	1	84
1703	Gaborone	Within	1	1	1	Formula feeding only	0	<=40	On HAART prior to delivery	2.539999999	31	3.719999999	36	674.33	6.7433	0	1	-1.624926446	Placebo	0	0	0			0	0	380		12.5		380		12.5		380		12.5		380		0	0	0	1	1	1	1	287
1704	Gaborone	Prior to	0	0	0	Formula feeding only	0	>40	On HAART prior to delivery	3.449999996	29	4.599999994	30	236	2.36	1	1	0.209914613	CTX	0	0	0			0	0	383		12.6		383		12.6		383		12.6		383		0	0	0	1	1	1	1	290
1705	Gaborone	Within	1	1	1	Breastfeeding only	1	<=40	On HAART prior to delivery	2.289999999	16	3.199999996	31	245.17	2.4517	1	0	-2.4333378	Placebo	0	0	0			0	0	395		13		395		13		395		13		395		0	0	0	1	1	1	1	287
1706	Gaborone	Within	1	1	1	Formula feeding only	0	Missing/Unknown	On HAART prior to delivery	3.199999996	16	3.849999994	34	741.52	7.4152	1	1	-0.303980589	CTX	0	0	0			0	0	354		11.6		354		11.6		354		11.6		354		0	0	0	1	1	1	1	246
1708	Gaborone	Within	1	1	1	Formula feeding only	0	Missing/Unknown	On HAART prior to delivery	2.149999999	22	2.859999999	31	53	0.53	1	0	-2.664712235	CTX	0	0	0			0	0	76		2.5		76		2.5		76		2.5		76		0	0	0	1	1	1	1	-25
1709	Gaborone	Prior to	0	0	0	Formula feeding only	0	<=40	On HAART prior to delivery	2.769999996	29	4.11999999	28	250	2.5	1	1	-1.057568236	CTX	0	0	0			0	0	383		12.6		383		12.6		383		12.6		383		0	0	0	1	1	1	1	289
1710	Gaborone	Within	1	1	1	Formula feeding only	0	Missing/Unknown	On HAART prior to delivery	3.319999993	15	3.75	35	512.63	5.1263	0	1	-0.054166827	Placebo	0	0	0			0	0	396		13		396		13		396		13		396		0	0	0	1	1	1	1	287
1711	Gaborone	Within	1	1	1	Breastfeeding only	1	<=40	On HAART prior to delivery	2.609999999	14	2.599999994	21			0	1	-1.630392335	CTX	0	0	0			0	0	267		8.8		267		8.8		267		8.8		267		0	0	0	1	1	1	1	158
1712	Gaborone	Within	1	1	1	Formula feeding only	0	Missing/Unknown	On HAART prior to delivery	3.039999999	20	3.979999997	36	870	8.7	1	1	-0.427600283	CTX	0	0	0			0	0	391		12.9		391		12.9		391		12.9		391		0	0	0	1	1	1	1	290
1713	Gaborone	Within	1	1	1	Breastfeeding only	1	Missing/Unknown	On HAART prior to delivery	3.169999994	17	3.399999999	39	664.56	6.6456	1	1	-0.136614723	CTX	0	0	0			0	0	394		13		394		13		394		13		394		0	0	0	1	1	1	1	288
1716	Molepolole	Within	1	1	1	Formula feeding only	0	Missing/Unknown	On HAART prior to delivery	3.5	15	3.699999996	32	488.08	4.8808	1	1	0.570312526	Placebo	0	0	0			0	0	396		13		396		13		396		13		396		0	0	0	1	1	1	1	288
1717	Gaborone	Within	1	1	1	Formula feeding only	0	Missing/Unknown	On HAART prior to delivery	2.199999996	28	3.199999996	25	395	3.95	1	0	-2.525207106	Placebo	1	1	0			1	0	79	161	2.6	5.3	360		11.8		79	161	2.6	5.3	79	161	1	0	1	1	1	1	1	265
1718	Gaborone	Within	1	1	1	Formula feeding only	0	<=40	On HAART prior to delivery	3.219999999	30	3.619999997	25	459	4.59	1	1	-0.026666501	Placebo	0	0	0			0	0	381		12.5		381		12.5		381		12.5		381		1	0	1	1	1	1	1	288
1719	Molepolole	Within	1	1	1	Formula feeding only	0	<=40	On HAART prior to delivery	2.599999994	20	3.299999997	29	511.18	5.1118	1	1	-1.473952105	Placebo	0	0	0			0	0	391		12.9		391		12.9		391		12.9		391		0	0	0	1	1	1	1	287
1721	Gaborone	Within	1	1	1	Formula feeding only	0	Missing/Unknown	On HAART prior to delivery	2.479999997	29	3.239999995	34	813.37	8.1337	1	0	-1.778125214	Placebo	0	0	0			0	0	382		12.6		382		12.6		382		12.6		382		0	0	0	1	1	1	1	289
1722	Gaborone	Within	1	1	1	Formula feeding only	0	Missing/Unknown	On HAART prior to delivery	1.869999997	30	2.419999994	30	765.13	7.6513	0	0	-3.554895267	CTX	0	0	0			0	0	381		12.5		381		12.5		381		12.5		381		0	0	0	1	1	1	1	288
1723	Molepolole	Within	1	1	1	Formula feeding only	0	<=40	On HAART prior to delivery	3.849999994	14	4.099999994	20	39.05	0.3905	1	1	0.983912948	CTX	1	1	0			1	0	1	56	0	1.8	397		13.1		1	56	0	1.8	1	56	1	0	1	1	1	1	1	290
1724	Molepolole	Within	1	1	1	Formula feeding only	0	Missing/Unknown	No documented HAART during pregnancy	3.18	30	4.199999988	21	605.17	6.0517	1	1	-0.114539632	CTX	0	0	0			0	0	381		12.5		381		12.5		381		12.5		381		0	0	0	1	1	1	1	289
1725	Gaborone	Within	1	1	1	Formula feeding only	0	Missing/Unknown	On HAART prior to delivery	3.5	14	2.5	41	719	7.19	1	1	0.570312526	Placebo	0	0	0			0	0	363		11.9		363		11.9		363		11.9		363		0	0	0	1	1	1	1	254
1726	Gaborone	Prior to	0	0	0	Formula feeding only	0	>40	On HAART prior to delivery	2.849999994	30	3.779999994	30	554	5.54	1	1	-1.069400683	Placebo	0	0	0			0	0	382		12.6		382		12.6		382		12.6		382		0	0	0	1	1	1	1	289
1727	Gaborone	Within	1	1	1	Formula feeding only	0	Missing/Unknown	On HAART prior to delivery	2.919999994	15	3.319999993	31	730.82	7.3082	0	1	-0.703121488	CTX	0	0	0			0	0	396		13		396		13		396		13		396		0	0	0	1	1	1	1	288
1728	Molepolole	Prior to	1	0	1	Formula feeding only	0	<=40	On HAART prior to delivery	3.119999997	31	4	30	305.57	3.0557	1	1	-0.24764189	Placebo	1	1	0			0	1	352	352	11.6	11.6	352	352	11.6	11.6	352		11.6		352	352	1	0	1	1	1	1	1	260	260
1729	Molepolole	Within	1	1	1	Breastfeeding only	1	Missing/Unknown	On HAART prior to delivery	3.599999994	16	4.11999999	26	476.31	4.7631	1	1	0.50669086	Placebo	0	0	0			0	0	395		13		395		13		395		13		395		0	0	0	1	1	1	1	290
1731	Gaborone	Within	1	1	1	Formula feeding only	0	Missing/Unknown	On HAART prior to delivery	2.939999998	17	3.619999997	24	593.75	5.9375	1	1	-0.656720759	CTX	0	0	0			0	0	259		8.5		259		8.5		259		8.5		259		0	0	0	1	1	1	1	152
1732	Molepolole	Within	1	1	1	Formula feeding only	0	Missing/Unknown	On HAART prior to delivery	2.699999996	15	3.18	39	484	4.84	1	1	-1.227049338	CTX	0	0	0			0	0	327		10.8		327		10.8		327		10.8		327		0	0	0	1	1	1	1	219
1733	Gaborone	Within	1	1	1	Formula feeding only	0	Missing/Unknown	On HAART prior to delivery	3.139999993	19	3.629999995	32	538.83	5.3883	1	1	-0.43118018	Placebo	0	0	0			0	0	74		2.4		74		2.4		74		2.4		74		0	0	0	1	1	1	1	-28
1734	Gaborone	Within	1	1	1	Formula feeding only	0	Missing/Unknown	On HAART prior to delivery	2.399999999	30	3.069999993	42	389.33	3.8933		0	-2.149527042	CTX	1	0	1	1		0	0	193	193	6.3	6.3	154		5.1		193	193	6.3	6.3	193	193	0	1	1	1	1	1	1	101	101
1735	Gaborone	Prior to	0	0	0	Formula feeding only	0	<=40	Not on HAART prior to delivery	1.909999996	30	2.5	37	1408.97	14.0897	0	0	-3.339067987	CTX	0	0	0			0	0	382		12.6		382		12.6		382		12.6		382		0	0	0	1	1	1	1	290
1736	Gaborone	Within	1	1	1	Breastfeeding only	1	Missing/Unknown	On HAART prior to delivery	3.18	33	4.629999995	38	592.62	5.9262	0	1	-0.114539632	CTX	0	0	0			0	0	378		12.4		378		12.4		378		12.4		378		0	0	0	1	1	1	1	288
1737	Gaborone	Within	1	1	1	Formula feeding only	0	<=40	On HAART prior to delivery	3.469999999	32	5.099999994	27	842.57	8.4257	1	1	0.24996418	CTX	0	0	0			0	0	379		12.5		379		12.5		379		12.5		379		0	0	0	1	1	1	1	288
1738	Molepolole	Within	1	1	1	Formula feeding only	0	Missing/Unknown	On HAART prior to delivery	2.849999994	33	2.699999996	28	1018.54	10.1854	1	1	-0.86709137	CTX	0	0	0			0	0	378		12.4		378		12.4		378		12.4		378		0	0	0	1	1	1	1	290
1739	Gaborone	Within	1	1	1	Formula feeding only	0	Missing/Unknown	On HAART prior to delivery	3.18	31	4.349999994	31	462.93	4.6293	1	1	-0.114539632	Placebo	0	0	0			0	0	163		5.4		163		5.4		163		5.4		163		0	0	0	1	1	1	1	71
1740	Gaborone	Within	1	1	1	Formula feeding only	0	Missing/Unknown	On HAART prior to delivery	3.569999993	18	4.319999993	31	314.12	3.1412	1	1	0.447989087	CTX	0	0	0			0	0	393		12.9		393		12.9		393		12.9		393		0	0	0	1	1	1	1	288
1741	Gaborone	Prior to	1	0	1	Formula feeding only	0	>40	On HAART prior to delivery	2.729999997	30	3.129999995	30	650	6.5	0	1	-1.154085407	Placebo	0	0	0			0	0	381		12.5		381		12.5		381		12.5		381		0	0	0	1	1	1	1	288
1742	Gaborone	Within	1	1	1	Formula feeding only	0	Missing/Unknown	On HAART prior to delivery	2.049999997	23	3.099999994	27	843	8.43	1	0	-2.949871063	Placebo	0	0	0			0	0	220		7.2		220		7.2		220		7.2		220		0	0	0	1	1	1	1	120
1743	Molepolole	Within	1	1	1	Formula feeding only	0	Missing/Unknown	On HAART prior to delivery	3.099999994	15	3.599999994	34	365.9	3.659	0	1	-0.5168618	CTX	0	0	0			0	0	396		13		396		13		1	48	0	1.6	1	48	0	0	0	1	1	1	1	288
1744	Gaborone	Prior to	0	0	0	Formula feeding only	0	<=40	On HAART prior to delivery	2.349999994	29	2.659999996	38	616.81	6.1681	1	0	-2.2774582	Placebo	0	0	0			0	0	383		12.6		383		12.6		383		12.6		383		0	0	0	1	1	1	1	288
1745	Gaborone	Within	1	1	1	Breastfeeding only	1	Missing/Unknown	On HAART prior to delivery	3.239999995	16	3.399999999	37	960	9.6	1	1	0.017016751	Placebo	0	0	0			0	0	93		3.1		93		3.1		93		3.1		93		0	0	0	1	1	1	1	-14
1746	Gaborone	Within	0	0	0	Breastfeeding only	1	<=40	On HAART prior to delivery	2.5	29	3.699999996	34	757	7.57	1	1	-1.898779931	CTX	0	0	0			0	0	382		12.6		382		12.6		382		12.6		382		0	0	0	1	1	1	1	288
1747	Molepolole	Within	1	1	1	Formula feeding only	0	Missing/Unknown	On HAART prior to delivery	2.899999999	16	3.299999997	28	509.76	5.0976	1	1	-0.749719378	CTX	0	0	0			0	0	395		13		395		13		395		13		395		0	0	0	1	1	1	1	287
1748	Molepolole	Within	1	1	1	Formula feeding only	0	Missing/Unknown	On HAART prior to delivery	2.5	16	3.019999996	37	1041.41	10.4141	0	1	-1.898779931	CTX	0	0	0			0	0	395		13		395		13		395		13		395		0	0	0	1	1	1	1	287
1749	Molepolole	Within	1	1	1	Breastfeeding only	1	Missing/Unknown	On HAART prior to delivery	3.099999994	16	4	21	467.07	4.6707	1	1	-0.5168618	CTX	0	0	0			0	0	79		2.6		79		2.6		79		2.6		79		0	0	0	1	1	1	1	-27
1750	Gaborone	Within	1	1	1	Breastfeeding only	1	Missing/Unknown	On HAART prior to delivery	3.18	14	3.5	41	484.84	4.8484	1	1	-0.346206514	CTX	0	0	0			0	0	397		13.1		397		13.1		397		13.1		397		0	0	0	1	1	1	1	290
1751	Molepolole	Within	1	1	1	Formula feeding only	0	<=40	On HAART prior to delivery	3.099999994	31	4.799999997	35	900.4	9.004	1	1	-0.5168618	Placebo	0	0	0			0	0	380		12.5		380		12.5		1	33	0	1.1	1	33	1	0	1	1	1	1	1	36	36
1752	Gaborone	Within	1	1	1	Formula feeding only	0	>40	On HAART prior to delivery	3.199999996	26	3.399999999	31	518.48	5.1848	1	1	-0.303980589	Placebo	0	0	0			0	0	64		2.1		64		2.1		64		2.1		64		0	0	0	1	1	1	1	-33
1753	Gaborone	Within	1	1	1	Formula feeding only	0	Missing/Unknown	On HAART prior to delivery	3.139999993	14	2.849999994	38	239	2.39	1	1	-0.20309978	Placebo	0	0	0			0	0	58		1.9		58		1.9		58		1.9		58		0	0	0	1	1	1	1	-49
1754	Gaborone	Within	1	1	1	Formula feeding only	0	Missing/Unknown	On HAART prior to delivery	3.619999997	19	4.309999988	26	234.5	2.345	1	1	0.817104363	Placebo	0	0	0			0	0	265		8.7		265		8.7		265		8.7		265		0	0	0	1	1	1	1	160
1755	Gaborone	Within	1	1	1	Formula feeding only	0	Missing/Unknown	On HAART prior to delivery	3.049999997	30	4.099999994	32	276	2.76	1	1	-0.404946389	Placebo	0	0	0			0	0	322		10.6		322		10.6		322		10.6		322		0	0	0	1	1	1	1	229
1756	Gaborone	Within	1	1	1	Formula feeding only	0	<=40	On HAART prior to delivery	3.259999998	28	4.379999995	28	347.87	3.4787	1	1	0.060533395	Placebo	0	0	0			0	0	383		12.6		383		12.6		383		12.6		383		0	0	0	1	1	1	1	288
1757	Gaborone	Within	1	1	1	Formula feeding only	0	Missing/Unknown	On HAART prior to delivery	1.859999999	31	2.199999996	40	544	5.44	1	0	-3.47720975	CTX	0	0	0			0	0	342		11.3		342		11.3		342		11.3		342		0	0	0	1	1	1	1	250
1759	Molepolole	Within	1	1	1	Formula feeding only	0	Missing/Unknown	On HAART prior to delivery	2.829999998	18	3.299999997	25	505.96	5.0596	1	1	-1.114946869	CTX	0	0	0			0	0	393		12.9		393		12.9		393		12.9		393		0	0	0	1	1	1	1	288
1760	Molepolole	Prior to	0	0	0	Formula feeding only	0	<=40	On HAART prior to delivery	3.25	32	3.699999996	31	673.42	6.7342	1	1	0.038795805	Placebo	0	0	0			0	0	380		12.5		380		12.5		380		12.5		380		0	0	0	1	1	1	1	289
1761	Gaborone	Within	1	1	1	Breastfeeding only	1	Missing/Unknown	On HAART prior to delivery	3.039999999	14	3.599999994	33	757.06	7.5706	1	1	-0.646744945	CTX	0	0	0			0	0	50		1.6		50		1.6		50		1.6		50		0	0	0	1	1	1	1	-59
1762	Gaborone	Within	0	0	0	Formula feeding only	0	Missing/Unknown	On HAART prior to delivery	3.099999994	25	3.659999996	31			1	1	-0.292361139	CTX	0	0	0			0	0	0		0		0		0		0		0		0		0	0	0	0	0	0	0	-99
1763	Gaborone	Within	1	1	1	Breastfeeding only	1	Missing/Unknown	On HAART prior to delivery	2.279999994	28	3.319999993	29	499.29	4.9929	1	0	-2.459575478	Placebo	0	0	0			0	0	341		11.2		341		11.2		341		11.2		341		0	0	0	1	1	1	1	245
1764	Gaborone	Prior to	0	0	0	Formula feeding only	0	>40	Not on HAART prior to delivery	2.819999993	30	3.899999999	28	1035.51	10.3551	1	1	-0.938127508	Placebo	0	0	0			0	0	382		12.6		382		12.6		382		12.6		382		0	0	0	1	1	1	1	289
1765	Gaborone	Within	1	1	1	Formula feeding only	0	<=40	On HAART prior to delivery	3.459999993	17	3.699999996	22	623.13	6.2313	1	1	0.229958236	Placebo	0	0	0			0	0	394		13		394		13		394		13		394		0	0	0	1	1	1	1	288
1767	Molepolole	Within	1	1	1	Breastfeeding only	1	<=40	On HAART prior to delivery	1.849999998	32	2.199999996	38	608.86	6.0886	0	0	-3.607665071	Placebo	0	0	0			0	0	379		12.5		379		12.5		379		12.5		379		0	0	0	1	1	1	1	287
1768	Molepolole	Within	1	1	1	Formula feeding only	0	<=40	On HAART prior to delivery	2.089999996	29	3.399999999	26	675.34	6.7534	1	0	-2.973008166	Placebo	0	0	0			0	0	382		12.6		382		12.6		382		12.6		382		0	0	0	1	1	1	1	288
1769	Molepolole	Within	1	1	1	Formula feeding only	0	Missing/Unknown	On HAART prior to delivery	3.539999999	28	4	22			1	1	0.388965162	CTX	0	0	0			0	0	136		4.5		136		4.5		136		4.5		136		0	0	0	1	1	1	1	43
1770	Gaborone	Prior to	0	0	0	Formula feeding only	0	>40	No documented HAART during pregnancy	2.889999993	29	2.639999993	25	686.09	6.8609	0	1	-0.77309297	CTX	0	0	0			0	0	336		11.1		336		11.1		336		11.1		336		0	0	0	1	1	1	1	242
1771	Molepolole	Prior to	0	0	0	Formula feeding only	0	<=40	On HAART prior to delivery	2.969999999	31	3.399999999	34	883.96	8.8396	1	1	-0.80040319	CTX	0	0	0			0	0	381		12.5		381		12.5		34	63	1.1	2.1	34	63	0	0	0	1	1	1	1	290
1772	Gaborone	Within	1	1	1	Formula feeding only	0	>40	No documented HAART during pregnancy	3.189999998	32	4.209999993	35	210.6	2.106		1	-0.092507493	Placebo	0	0	0			0	0	379		12.5		379		12.5		379		12.5		379		0	0	0	1	1	1	1	287
1773	Gaborone	Prior to	0	0	0	Breastfeeding only	1	<=40	On HAART prior to delivery	2.049999997	30	3.18	35	553	5.53	0	0	-2.949871063	CTX	0	0	0			0	0	382		12.6		382		12.6		382		12.6		382		0	0	0	1	1	1	1	290
1774	Gaborone	Prior to	0	0	0	Breastfeeding only	1	<=40	Not on HAART prior to delivery	3.75	31	4.519999996	22	1277.19	12.7719	1	1	0.795518644	CTX	0	0	0			0	0	337		11.1		337		11.1		250	337	8.2	11.1	250	337	0	0	0	1	1	1	1	244
1775	Gaborone	Within	1	1	1	Breastfeeding only	1	Missing/Unknown	On HAART prior to delivery	3.559999995	15	4.399999991	34	864.91	8.6491	1	1	0.428350463	CTX	0	0	0			0	0	46		1.5		46		1.5		46		1.5		46		0	0	0	1	1	1	1	-60
1776	Gaborone	Within	1	1	1	Formula feeding only	0	Missing/Unknown	On HAART prior to delivery	2.899999999	18	3.639999993	34	375.04	3.7504	1	1	-0.749719378	CTX	0	0	0			0	0	180		5.9		180		5.9		180		5.9		180		0	0	0	1	1	1	1	74
1777	Gaborone	Within	1	1	1	Formula feeding only	0	Missing/Unknown	On HAART prior to delivery	3.299999997	18	3.799999997	22	381.07	3.8107	1	1	-0.095389297	CTX	0	0	0			0	0	163		5.4		163		5.4		163		5.4		163		0	0	0	1	1	1	1	58
1778	Gaborone	Prior to	0	0	0	Formula feeding only	0	>40	Not on HAART prior to delivery	3.699999996	30	4.779999986	22	1286	12.86	1	1	0.700092719	Placebo	0	0	0			0	0	65		2.1		65		2.1		65		2.1		65		0	0	0	1	1	1	1	-29
1779	Gaborone	Prior to	0	0	0	Formula feeding only	0	>40	Not on HAART prior to delivery	2.899999999	30	3.799999997	33	379.59	3.7959	1	1	-0.749719378	CTX	1	0	1		1	0	0	29	29	1	1	1	29	0	1	1		0		1	29	0	1	1	1	1	1	1	-93
1780	Molepolole	Prior to	0	0	0	Formula feeding only	0	<=40	On HAART prior to delivery	3.199999996	30	3.899999999	29	510.55	5.1055	1	1	-0.070518071	CTX	0	0	0			0	0	382		12.6		382		12.6		156	247	5.1	8.1	156	247	0	0	0	1	1	1	1	288
1781	Molepolole	Within	1	1	1	Formula feeding only	0	<=40	On HAART prior to delivery	3.619999997	28	4.339999989	37	627.88	6.2788	1	1	0.545648585	CTX	0	0	0			0	0	383		12.6		383		12.6		383		12.6		383		0	0	0	1	1	1	1	288
1782	Gaborone	Within	1	1	1	Formula feeding only	0	Missing/Unknown	On HAART prior to delivery	2.979999997	14	3.299999997	30	310.06	3.1006	1	1	-0.778308626	CTX	0	0	0			0	0	49		1.6		49		1.6		49		1.6		49		0	0	0	1	1	1	1	-60
1783	Molepolole	Within	1	1	1	Formula feeding only	0	>40	On HAART prior to delivery	3.239999995	29	3.829999998	30	474.36	4.7436	1	1	0.017016751	Placebo	0	0	0			0	0	382		12.6		382		12.6		67	155	2.2	5.1	67	155	0	0	0	1	1	1	1	288
1784	Molepolole	Within	1	1	1	Breastfeeding only	1	>40	On HAART prior to delivery	3.299999997	29	3.299999997	18	255.46	2.5546	1	1	0.147073381	CTX	0	0	0			0	0	382		12.6		382		12.6		155	246	5.1	8.1	155	246	0	0	0	1	1	1	1	290
1785	Molepolole	Prior to	1	0	1	Formula feeding only	0	>40	On HAART prior to delivery	2.799999997	30	3.899999999	31	304	3.04	1	1	-1.183660923	Placebo	0	0	0			0	0	382		12.6		382		12.6		382		12.6		382		0	0	0	1	1	1	1	289
1786	Gaborone	Prior to	0	0	0	Formula feeding only	0	>40	Not on HAART prior to delivery	1.949999999	30	2.899999999	25	624.84	6.2484	1	0	-3.228554562	CTX	0	0	0			0	0	382		12.6		382		12.6		382		12.6		382		0	0	0	1	1	1	1	289
1787	Molepolole	Prior to	0	0	0	Formula feeding only	0	>40	On HAART prior to delivery	2.699999996	30	3.699999996	38	523.97	5.2397	1	1	-1.227049338	CTX	0	0	0			0	0	382		12.6		382		12.6		382		12.6		382		0	0	0	1	1	1	1	289
1788	Gaborone	Within	1	1	1	Formula feeding only	0	Missing/Unknown	On HAART prior to delivery	3.109999999	14	3.579999998	35	405.26	4.0526	1	1	-0.269979251	CTX	0	0	0			0	0	51		1.7		51		1.7		51		1.7		51		0	0	0	1	1	1	1	-56
1789	Molepolole	Within	1	1	1	Formula feeding only	0	<=40	On HAART prior to delivery	2.049999997	30	2.869999997	33	452.07	4.5207	1	0	-3.079967017	Placebo	0	0	0			0	0	381		12.5		381		12.5		381		12.5		381		0	0	0	1	1	1	1	288
1790	Gaborone	Within	1	1	1	Formula feeding only	0	<=40	On HAART prior to delivery	3.579999998	28	4.479999989	27			1	1	0.46759193	Placebo	0	0	0			0	0	383		12.6		383		12.6		383		12.6		383		0	0	0	1	1	1	1	287
1791	Molepolole	Within	1	1	1	Formula feeding only	0	<=40	On HAART prior to delivery	1.899999999	30	2.599999994	40	532.92	5.3292	1	0	-3.366696336	Placebo	0	0	0			0	0	381		12.5		381		12.5		381		12.5		381		0	0	0	1	1	1	1	288
1792	Molepolole	Within	1	1	1	Formula feeding only	0	<=40	On HAART prior to delivery	3.099999994	24	3.969999999	38	413.8	4.138	1	1	-0.5168618	CTX	0	0	0			0	0	387		12.7		387		12.7		387		12.7		387		0	0	0	1	1	1	1	290
1793	Gaborone	Within	0	0	0	Breastfeeding only	1	Missing/Unknown	On HAART prior to delivery	2.049999997	16	2.639999993	38	114.93	1.1493	1	0	-2.949871063	Placebo	0	0	0			0	0	50		1.6		50		1.6		50		1.6		50		0	0	0	1	1	1	1	-57
1794	Gaborone	Within	1	1	1	Formula feeding only	0	Missing/Unknown	On HAART prior to delivery	3.199999996	14	3.299999997	25	980.24	9.8024	1	1	-0.070518071	CTX	0	0	0			0	0	397		13.1		397		13.1		397		13.1		397		0	0	0	1	1	1	1	290
1795	Molepolole	Within	1	1	1	Formula feeding only	0	Missing/Unknown	On HAART prior to delivery	3.099999994	18	3.599999994	32	367.11	3.6711	1	1	-0.5168618	CTX	0	0	0			0	0	350		11.5		350		11.5		350		11.5		350		0	0	0	1	1	1	1	245
1796	Gaborone	Prior to	0	0	0	Formula feeding only	0	>40	Not on HAART prior to delivery	1.939999998	31	2.959999993	28	421.66	4.2166	0	0	-3.256182921	CTX	0	0	0			0	0	0		0		0		0		0		0		0		0	0	0	0	0	0	0	-91
1797	Molepolole	Within	1	1	1	Formula feeding only	0	Missing/Unknown	On HAART prior to delivery	3.399999999	16	3.899999999	35	738	7.38	1	1	0.109124701	CTX	0	0	0			0	0	75		2.5		75		2.5		75		2.5		75		0	0	0	1	1	1	1	-30
1798	Molepolole	Within	1	1	1	Formula feeding only	0	>40	On HAART prior to delivery	2.329999998	29	3.299999997	27	359.39	3.5939	1	0	-2.171444402	Placebo	0	0	0			0	0	382		12.6		382		12.6		382		12.6		382		0	0	0	1	1	1	1	287
1799	Gaborone	Within	1	1	1	Breastfeeding only	1	<=40	On HAART prior to delivery	3.289999999	32	4.179999992	26	1093.4	10.934	1	1	0.125499543	CTX	0	0	0			0	0	379		12.5		379		12.5		379		12.5		379		0	0	0	1	1	1	1	287
1800	Molepolole	Within	1	1	1	Formula feeding only	0	<=40	On HAART prior to delivery	3.039999999	29	3.809999995	26	320.65	3.2065	1	1	-0.427600283	CTX	0	0	0			0	0	382		12.6		382		12.6		382		12.6		382		0	0	0	1	1	1	1	288
1801	Molepolole	Within	1	0	1	Formula feeding only	0	<=40	On HAART prior to delivery	3.899999999	18	4.269999996	41	749.89	7.4989	1	1	1.373894482	Placebo	0	0	0			0	0	393		12.9		393		12.9		393		12.9		393		0	0	0	1	1	1	1	287
1802	Gaborone	Within	1	1	1	Breastfeeding only	1	Missing/Unknown	On HAART prior to delivery	3	32	4.199999988	23	972.78	9.7278	1	1	-0.518680174	Placebo	0	0	0			0	0	379		12.5		379		12.5		379		12.5		379		0	0	0	1	1	1	1	290
1803	Molepolole	Within	1	1	1	Formula feeding only	0	Missing/Unknown	On HAART prior to delivery	3.099999994	29	4.899999991	32	303.03	3.0303	1	1	-0.5168618	Placebo	0	0	0			0	0	46		1.5		46		1.5		46		1.5		46		0	0	0	1	1	1	1	-48
1804	Gaborone	Prior to	0	0	0	Breastfeeding only	1	>40	Not on HAART prior to delivery	2.599999994	33	2.899999999	23	312.88	3.1288	0	1	-1.654483196	Placebo	0	0	0			0	0	332		10.9		332		10.9		332		10.9		332		1	0	1	1	1	1	1	242
1805	Gaborone	Within	1	1	1	Formula feeding only	0	Missing/Unknown	On HAART prior to delivery	3.43	14	3.399999999	27	333.98	3.3398	0	1	0.16971356	CTX	0	0	0			0	0	361		11.9		361		11.9		361		11.9		361		0	0	0	1	1	1	1	254
1807	Molepolole	Within	1	0	1	Formula feeding only	0	Missing/Unknown	On HAART prior to delivery	2.659999996	28	3.299999997	34	587.36	5.8736	1	1	-1.510831224	Placebo	0	0	0			0	0	383		12.6		383		12.6		383		12.6		383		0	0	0	1	1	1	1	287
1808	Molepolole	Within	1	1	1	Breastfeeding only	1	Missing/Unknown	On HAART prior to delivery	3.759999998	14	3.899999999	33	960.95	9.6095	1	1	1.098708977	Placebo	0	0	0			0	0	397		13.1		397		13.1		397		13.1		397		1	0	1	1	1	1	1	290
1809	Gaborone	Within	1	1	1	Formula feeding only	0	Missing/Unknown	On HAART prior to delivery	3.099999994	16	3.619999997	19	296.12	2.9612	1	1	-0.5168618	Placebo	0	0	0			0	0	395		13		395		13		395		13		395		0	0	0	1	1	1	1	288
1810	Gaborone	Within	1	1	1	Formula feeding only	0	Missing/Unknown	On HAART prior to delivery	3.199999996	17	3.5	23	571	5.71	1	1	-0.070518071	CTX	0	0	0			0	0	353		11.6		353		11.6		353		11.6		353		0	0	0	1	1	1	1	247
1811	Gaborone	Prior to	0	0	0	Formula feeding only	0	<=40	On HAART prior to delivery	3.399999999	30	3.519999996	28	427.16	4.2716	1	1	0.109124701	Placebo	0	0	0			0	0	382		12.6		382		12.6		382		12.6		382		0	0	0	1	1	1	1	288
1812	Gaborone	Within	1	1	1	Formula feeding only	0	Missing/Unknown	On HAART prior to delivery	2.529999994	15	2.799999997	19	239.01	2.3901	0	1	-1.824832871	Placebo	0	0	0			0	0	329		10.8		329		10.8		329		10.8		329		0	0	0	1	1	1	1	220
1813	Gaborone	Within	1	1	1	Formula feeding only	0	<=40	On HAART prior to delivery	2.889999993	15	3.099999994	34	457.41	4.5741	1	1	-0.77309297	CTX	1	1	0			1	0	5	5	0.2	0.2	396		13		5	5	0.2	0.2	5	5	1	0	1	1	1	1	1	290
1814	Gaborone	Within	1	1	1	Formula feeding only	0	>40	No documented HAART during pregnancy	2.379999995	31	3.219999999	29	381.13	3.8113	0	0	-2.038640688	Placebo	0	0	0			0	0	380		12.5		380		12.5		7	7	0.2	0.2	7	7	0	0	0	1	1	1	1	287
1815	Molepolole	Within	1	1	1	Formula feeding only	0	Missing/Unknown	No documented HAART during pregnancy	2.199999996	17	2.899999999	38	579.6	5.796	1	0	-2.672225604	Placebo	0	0	0			0	0	394		13		394		13		394		13		394		0	0	0	1	1	1	1	288
1816	Gaborone	Within	1	1	1	Formula feeding only	0	>40	No documented HAART during pregnancy	2.829999998	16	3.269999996	31	356.36	3.5636	0	1	-0.914397025	CTX	0	0	0			0	0	269		8.8		269		8.8		269		8.8		269		0	0	0	1	1	1	1	161
1817	Molepolole	Prior to	0	0	0	Formula feeding only	0	<=40	On HAART prior to delivery	2.729999997	29	3.799999997	35	293.23	2.9323	1	1	-1.345879971	Placebo	0	0	0			0	0	383		12.6		383		12.6		383		12.6		383		0	0	0	1	1	1	1	290
1818	Gaborone	Prior to	0	0	0	Formula feeding only	0	>40	No documented HAART during pregnancy	3.539999999	30	4.539999992	29	56.56	0.5656	0	1	0.388965162	Placebo	0	0	0			0	0	382		12.6		382		12.6		382		12.6		382		0	0	0	1	1	1	1	289
1819	Molepolole	Within	1	1	1	Formula feeding only	0	Missing/Unknown	On HAART prior to delivery	3.699999996	16	3.68	18	590.17	5.9017	1	1	0.978830101	CTX	0	0	0			0	0	174		5.7		174		5.7		174		5.7		174		0	0	0	1	1	1	1	66
1820	Molepolole	Prior to	0	0	0	Breastfeeding only	1	>40	Not on HAART prior to delivery	3.199999996	32	4.199999988	25	502	5.02	1	1	-0.070518071	CTX	0	0	0			0	0	380		12.5		380		12.5		151	241	5	7.9	151	241	0	0	0	1	1	1	1	288
1821	Gaborone	Prior to	0	0	0	Formula feeding only	0	>40	Not on HAART prior to delivery	3.25	30	4.399999991	24	440.4	4.404	1	1	0.038795805	Placebo	0	0	0			0	0	382		12.6		382		12.6		382		12.6		382		0	0	0	1	1	1	1	289
1822	Gaborone	Within	1	1	1	Both breastfeeding and formula feeding	1	Missing/Unknown	On HAART prior to delivery	3.459999993	18	4.419999987	35	103.47	1.0347	1	1	0.229958236	Placebo	1	1	0			0	1	9	9	0.3	0.3	9	9	0.3	0.3	9		0.3		9	9	1	0	1	1	1	1	1	288
1823	Molepolole	Within	1	1	1	Formula feeding only	0	Missing/Unknown	On HAART prior to delivery	2.819999993	14	2.979999997	27	669.16	6.6916	1	1	-0.938127508	CTX	1	1	0			1	0	260	260	8.6	8.6	397		13.1		260	260	8.6	8.6	260	260	1	0	1	1	1	1	1	152	152
1824	Molepolole	Prior to	0	0	0	Formula feeding only	0	<=40	On HAART prior to delivery	2.789999999	33	3.899999999	35	383.74	3.8374	1	1	-1.009633039	CTX	0	0	0			0	0	379		12.5		379		12.5		61	151	2	5	61	151	0	0	0	1	1	1	1	289
1825	Gaborone	Prior to	0	0	0	Formula feeding only	0	>40	Not on HAART prior to delivery	3.349999994	31	4.5	27	737	7.37	1	1	0.25433998	CTX	0	0	0			0	0	0		0		0		0		0		0		0		0	0	0	0	0	0	0	-93
1826	Molepolole	Within	1	1	1	Breastfeeding only	1	<=40	On HAART prior to delivery	2.649999999	30	3.439999998	22	906.94	9.0694	1	1	-1.534625601	Placebo	0	0	0			0	0	381		12.5		381		12.5		381		12.5		381		1	0	1	1	1	1	1	290
1827	Molepolole	Prior to	0	0	0	Formula feeding only	0	<=40	On HAART prior to delivery	2.399999999	28	3.599999994	29	349.8	3.498	1	0	-2.149527042	Placebo	1	1	0			1	0	23	23	0.8	0.8	384		12.6		23	23	0.8	0.8	23	23	1	0	1	1	1	1	1	150	150
1828	Gaborone	Within	1	1	1	Formula feeding only	0	<=40	On HAART prior to delivery	3.389999993	30	3.5	23	630.42	6.3042	1	1	0.339441732	Placebo	0	0	0			0	0	381		12.5		381		12.5		381		12.5		381		0	0	0	1	1	1	1	287
1829	Gaborone	Within	1	1	1	Formula feeding only	0	Missing/Unknown	On HAART prior to delivery	2.559999995	14	2.899999999	33	596.82	5.9682	1	1	-1.574358696	Placebo	0	0	0			0	0	397		13.1		397		13.1		397		13.1		397		0	0	0	1	1	1	1	288
1830	Gaborone	Prior to	0	0	0	Formula feeding only	0	<=40	On HAART prior to delivery	3.109999999	29	3.599999994	29	50.78	0.5078	1	1	-0.269979251	CTX	0	0	0			0	0	383		12.6		383		12.6		383		12.6		383		0	0	0	1	1	1	1	289
1831	Gaborone	Within	1	0	1	Breastfeeding only	1	<=40	On HAART prior to delivery	2.539999999	29	3.699999996	27	780.81	7.8081	1	1	-1.800310804	Placebo	0	0	0			0	0	154		5.1		154		5.1		154		5.1		154		0	0	0	1	1	1	1	60
1832	Gaborone	Within	1	1	1	Formula feeding only	0	<=40	On HAART prior to delivery	2.299999997	31	2.899999999	37	1018.44	10.1844	0	0	-2.407174659	Placebo	0	0	0			0	0	380		12.5		380		12.5		380		12.5		380		0	0	0	1	1	1	1	288
1833	Molepolole	Prior to	0	0	0	Breastfeeding only	1	>40	No documented HAART during pregnancy	2.43	31	4	34	347.14	3.4714	1	0	-2.073599784	CTX	0	0	0			0	0	381		12.5		381		12.5		381		12.5		381		0	0	0	1	1	1	1	289
1834	Gaborone	Prior to	0	0	0	Formula feeding only	0	>40	On HAART prior to delivery	2.899999999	28	3.799999997	30	601.21	6.0121		1	-0.749719378	Placebo	0	0	0			0	0	384		12.6		384		12.6		384		12.6		384		0	0	0	1	1	1	1	290
1835	Gaborone	Within	1	1	1	Breastfeeding only	1	Missing/Unknown	On HAART prior to delivery	3.419999994	15	3.699999996	38			1	1	0.402860911	CTX	0	0	0			0	0	354		11.6		354		11.6		354		11.6		354		0	0	0	1	1	1	1	246
1836	Molepolole	Prior to	0	0	0	Formula feeding only	0	>40	Not on HAART prior to delivery	2.269999996	34	3	22	245.99	2.4599	1	0	-2.33315912	Placebo	0	0	0			0	0	378		12.4		378		12.4		378		12.4		378		0	0	0	1	1	1	1	289
1837	Gaborone	Within	1	1	1	Formula feeding only	0	<=40	On HAART prior to delivery	3.859999999	16	4	39	279.34	2.7934	1	1	1.295902883	Placebo	0	0	0			0	0	395		13		395		13		395		13		395		0	0	0	1	1	1	1	290
1838	Gaborone	Within	1	1	1	Formula feeding only	0	Missing/Unknown	On HAART prior to delivery	2.579999998	15	2.859999999	33	729	7.29	1	1	-1.524034922	CTX	0	0	0			0	0	77		2.5		77		2.5		77		2.5		77		0	0	0	1	1	1	1	-30
1839	Gaborone	Within	1	1	1	Breastfeeding only	1	>40	On HAART prior to delivery	2.699999996	31	3.18	21	618.34	6.1834	1	1	-1.416232016	Placebo	0	0	0			0	0	380		12.5		380		12.5		380		12.5		380		0	0	0	1	1	1	1	287
1840	Gaborone	Within	1	1	1	Formula feeding only	0	Missing/Unknown	On HAART prior to delivery	2.519999996	14	2.799999997	35	697.16	6.9716	1	1	-1.849418128	Placebo	0	0	0			0	0	81		2.7		81		2.7		81		2.7		81		0	0	0	1	1	1	1	-26
1841	Molepolole	Within	1	1	1	Formula feeding only	0	<=40	On HAART prior to delivery	2.299999997	15	2.599999994	35	180	1.8	1	0	-2.25197528	Placebo	0	0	0			0	0	260		8.6		260		8.6		260		8.6		260		0	0	0	1	1	1	1	152
1842	Gaborone	Within	1	1	1	Formula feeding only	0	Missing/Unknown	On HAART prior to delivery	2.25	31	3.539999999	39	413.27	4.1327	0	0	-2.538740991	CTX	0	0	0			0	0	380		12.5		380		12.5		380		12.5		380		0	0	0	1	1	1	1	287
1843	Molepolole	Within	1	1	1	Formula feeding only	0	Missing/Unknown	On HAART prior to delivery	2.859999999	30	3.919999994	33	415.51	4.1551	1	1	-0.843515575	Placebo	0	0	0			0	0	257		8.5		257		8.5		257		8.5		257		0	0	0	1	1	1	1	163
1844	Molepolole	Within	1	1	1	Formula feeding only	0	<=40	On HAART prior to delivery	3.169999994	28	4.199999988	36	571.77	5.7177	1	1	-0.136614723	Placebo	0	0	0			0	0	383		12.6		383		12.6		383		12.6		383		0	0	0	1	1	1	1	287
1845	Molepolole	Within	1	1	1	Formula feeding only	0	Missing/Unknown	On HAART prior to delivery	3.099999994	14	3.25	30	493	4.93	1	1	-0.292361139	CTX	0	0	0			0	0	335		11		335		11		335		11		335		0	0	0	1	1	1	1	226
1847	Gaborone	Within	1	1	1	Formula feeding only	0	<=40	On HAART prior to delivery	2.649999999	32	3.259999998	29	687.92	6.8792	1	1	-1.349779639	Placebo	0	0	0			0	0	379		12.5		379		12.5		379		12.5		379		0	0	0	1	1	1	1	290
1848	Gaborone	Within	1	1	1	Formula feeding only	0	Missing/Unknown	On HAART prior to delivery	2.25	28	3.099999994	30	854.07	8.5407	0	0	-2.387651331	Placebo	0	0	0			0	0	383		12.6		383		12.6		383		12.6		383		0	0	0	1	1	1	1	287
1849	Gaborone	Within	1	1	1	Formula feeding only	0	Missing/Unknown	On HAART prior to delivery	4.029999986	15	4.159999996	20	505.69	5.0569	1	1	1.623999318	Placebo	0	0	0			0	0	167		5.5		167		5.5		167		5.5		167		0	0	0	1	1	1	1	59
1850	Gaborone	Within	1	1	1	Formula feeding only	0	Missing/Unknown	On HAART prior to delivery	3.029999994	14	3.029999994	36	516.31	5.1631	1	1	-0.450300375	CTX	0	0	0			0	0	397		13.1		397		13.1		397		13.1		397		0	0	0	1	1	1	1	288
1851	Molepolole	Within	0	0	0	Breastfeeding only	1	<=40	On HAART prior to delivery	3.119999997	17	3.699999996	24	829.94	8.2994	1	1	-0.473931551	CTX	0	0	0			0	0	394		13		394		13		394		13		394		0	0	0	1	1	1	1	288
1852	Gaborone	Within	1	0	1	Formula feeding only	0	Missing/Unknown	No documented HAART during pregnancy	3.18	30	4.399999991	30	523.25	5.2325	1	1	-0.346206514	Placebo	0	0	0			0	0	381		12.5		381		12.5		381		12.5		381		0	0	0	1	1	1	1	288
1854	Molepolole	Within	1	1	1	Formula feeding only	0	Missing/Unknown	On HAART prior to delivery	1.399999999	30	2.199999996	21	993.65	9.9365	0	0	-4.794985695	Placebo	0	0	0			0	0	38		1.3		38		1.3		38		1.3		38		0	0	0	1	1	1	1	-54
1855	Molepolole	Within	1	1	1	Formula feeding only	0	Missing/Unknown	On HAART prior to delivery	2.599999994	15	2.799999997	40	535.86	5.3586	1	1	-1.473952105	Placebo	0	0	0			0	0	396		13		396		13		396		13		396		0	0	0	1	1	1	1	290
1856	Gaborone	Within	1	1	1	Formula feeding only	0	Missing/Unknown	On HAART prior to delivery	2.829999998	15	3	32	515.38	5.1538	1	1	-0.914397025	Placebo	0	0	0			0	0	396		13		396		13		396		13		396		0	0	0	1	1	1	1	288
1857	Molepolole	Within	1	1	1	Breastfeeding only	1	Missing/Unknown	On HAART prior to delivery	2.819999993	18	3.5	26	741	7.41	1	1	-1.137798622	Placebo	0	0	0			0	0	371		12.2		371		12.2		371		12.2		371		0	0	0	1	1	1	1	266
1858	Gaborone	Within	1	1	1	Formula feeding only	0	>40	Not on HAART prior to delivery	2.5	31	3.059999995	22	568	5.68	1	1	-1.726806488	CTX	0	0	0			0	0	380		12.5		380		12.5		380		12.5		380		0	0	0	1	1	1	1	288
1859	Gaborone	Within	1	1	1	Formula feeding only	0	>40	No documented HAART during pregnancy	3.639999993	33	4.199999988	24	414.6	4.146	0	1	0.857741575	CTX	0	0	0			0	0	378		12.4		378		12.4		378		12.4		378		0	0	0	1	1	1	1	290
1860	Gaborone	Within	1	1	1	Formula feeding only	0	Missing/Unknown	On HAART prior to delivery	3.059999995	29	3.369999997	24	699	6.99	1	1	-0.603266537	CTX	0	0	0			0	0	69		2.3		69		2.3		69		2.3		69		0	0	0	1	1	1	1	-25
1861	Gaborone	Within	1	1	1	Formula feeding only	0	Missing/Unknown	Not on HAART prior to delivery	1.959999997	30	2.619999997	31	73.11	0.7311	1	0	-3.317431142	CTX	0	0	0			0	0	155		5.1		155		5.1		155		5.1		155		0	0	0	1	1	1	1	62
1862	Gaborone	Within	1	1	1	Formula feeding only	0	Missing/Unknown	On HAART prior to delivery	3.159999996	16	3	37	655.55	6.5555	1	1	-0.388605778	CTX	0	0	0			0	0	268		8.8		268		8.8		268		8.8		268		0	0	0	1	1	1	1	161
1863	Gaborone	Within	1	1	1	Breastfeeding only	1	>40	On HAART prior to delivery	2.589999996	33	4.059999988	26	547.87	5.4787	0	1	-1.498963585	Placebo	0	0	0			0	0	378		12.4		378		12.4		378		12.4		378		0	0	0	1	1	1	1	289
1864	Molepolole	Within	1	1	1	Formula feeding only	0	Missing/Unknown	On HAART prior to delivery	3.009999998	14	3.399999999	35	389.61	3.8961	1	1	-0.495840062	CTX	0	0	0			0	0	249		8.2		249		8.2		249		8.2		249		0	0	0	1	1	1	1	140
1865	Gaborone	Within	1	1	1	Formula feeding only	0	Missing/Unknown	Not on HAART prior to delivery	2	30	2.849999994	31	73.11	0.7311	1	0	-3.211891523	Placebo	0	0	0			0	0	155		5.1		155		5.1		155		5.1		155		0	0	0	1	1	1	1	62
1866	Molepolole	Within	1	1	1	Breastfeeding only	1	<=40	On HAART prior to delivery	3.269999996	28	4.599999994	28	477.43	4.7743	1	1	0.082229743	CTX	0	0	0			0	0	383		12.6		23	23	0.8	0.8	23		0.8		23	23	0	0	0	1	1	1	1	287
1867	Molepolole	Within	1	1	1	Formula feeding only	0	<=40	On HAART prior to delivery	3.009999998	29	3.5	24	975.76	9.7576	1	1	-0.495840062	Placebo	0	0	0			0	0	382		12.6		382		12.6		382		12.6		382		0	0	0	1	1	1	1	287
1868	Gaborone	Within	1	1	1	Formula feeding only	0	Missing/Unknown	On HAART prior to delivery	3.379999995	17	3.839999996	34	480.86	4.8086	1	1	0.068538439	Placebo	0	0	0			0	0	394		13		394		13		394		13		394		0	0	0	1	1	1	1	287
1869	Gaborone	Within	1	1	1	Formula feeding only	0	Missing/Unknown	On HAART prior to delivery	3.239999995	14	3.5	20	371.82	3.7182	1	1	-0.220041582	CTX	0	0	0			0	0	397		13.1		397		13.1		397		13.1		397		1	0	1	1	1	1	1	290
1870	Molepolole	Prior to	0	0	0	Formula feeding only	0	<=40	On HAART prior to delivery	3.159999996	33	4.199999988	31	275.08	2.7508	1	1	-0.158732953	Placebo	0	0	0			0	0	379		12.5		379		12.5		379		12.5		379		0	0	0	1	1	1	1	289
1871	Molepolole	Prior to	1	1	1	Formula feeding only	0	>40	On HAART prior to delivery	2.439999998	31	3.299999997	38	483.26	4.8326		0	-2.048426444	CTX	1	1	0			0	1	46	46	1.5	1.5	46	46	1.5	1.5	46		1.5		46	46	1	0	1	1	1	1	1	290
1872	Gaborone	Within	1	1	1	Formula feeding only	0	Missing/Unknown	On HAART prior to delivery	3.309999995	29	4.559999988	35	1003.69	10.0369	1	1	0.168606784	CTX	0	0	0			0	0	258		8.5		258		8.5		258		8.5		258		0	0	0	1	1	1	1	164
1873	Molepolole	Within	1	1	1	Formula feeding only	0	Missing/Unknown	On HAART prior to delivery	3.399999999	15	3.799999997	33	513.92	5.1392	1	1	0.360619936	Placebo	0	0	0			0	0	168		5.5		168		5.5		168		5.5		168		0	0	0	1	1	1	1	62
1874	Gaborone	Within	0	0	0	Formula feeding only	0	Missing/Unknown	On HAART prior to delivery	2.099999994	34	3.579999998	33	577.41	5.7741	1	0	-2.806240704	Placebo	0	0	0			0	0	29		1		29		1		29		1		29		0	0	0	1	1	1	1	-60
1875	Gaborone	Within	1	1	1	Breastfeeding only	1	Missing/Unknown	On HAART prior to delivery	2.569999993	15	3.019999996	24	354.92	3.5492	0	1	-1.549166511	Placebo	0	0	0			0	0	396		13		396		13		396		13		396		0	0	0	1	1	1	1	290
1876	Gaborone	Within	0	0	0	Formula feeding only	0	Missing/Unknown	On HAART prior to delivery	2.799999997	18	3.219999999	30	331.83	3.3183	1	1	-0.985745204	Placebo	0	0	0			0	0	44		1.4		44		1.4		44		1.4		44		0	0	0	1	1	1	1	-61
1877	Gaborone	Within	1	1	1	Formula feeding only	0	Missing/Unknown	On HAART prior to delivery	3.109999999	16	3.099999994	27	336	3.36	1	1	-0.269979251	Placebo	0	0	0			0	0	395		13		395		13		395		13		395		0	0	0	1	1	1	1	290
1878	Molepolole	Prior to	0	0	0	Formula feeding only	0	<=40	On HAART prior to delivery	2.779999994	33	4.399999991	34	900.79	9.0079	1	1	-1.033573959	Placebo	1	1	0			0	1	167	167	5.5	5.5	167	167	5.5	5.5	167		5.5		167	167	1	0	1	1	1	1	1	77	77
1879	Gaborone	Within	0	0	0	Formula feeding only	0	Missing/Unknown	On HAART prior to delivery	2.849999994	14	3.399999999	39	838.93	8.3893	1	1	-0.86709137	Placebo	0	0	0			0	0	83		2.7		83		2.7		83		2.7		83		0	0	0	1	1	1	1	-24
1880	Molepolole	Within	1	1	1	Formula feeding only	0	Missing/Unknown	On HAART prior to delivery	3.5	16	4.299999997	32	568.56	5.6856	1	1	0.309757603	Placebo	0	0	0			0	0	395		13		395		13		395		13		395		0	0	0	1	1	1	1	287
1881	Molepolole	Within	1	1	1	Breastfeeding only	1	Missing/Unknown	On HAART prior to delivery	2.189999998	28	3.199999996	26	834.22	8.3422	1	0	-2.699159017	Placebo	0	0	0			0	0	383		12.6		383		12.6		383		12.6		383		0	0	0	1	1	1	1	290
1882	Molepolole	Prior to	0	0	0	Breastfeeding only	1	>40	On HAART prior to delivery	3.439999998	28	4.799999997	26	588	5.88	1	1	0.189833115	Placebo	0	0	0			0	0	384		12.6		384		12.6		384		12.6		384		0	0	0	1	1	1	1	290
1883	Gaborone	Within	1	1	1	Formula feeding only	0	<=40	On HAART prior to delivery	3.059999995	28	3.799999997	25	709.45	7.0945	1	1	-0.603266537	Placebo	0	0	0			0	0	383		12.6		383		12.6		383		12.6		383		0	0	0	1	1	1	1	287
1884	Gaborone	Prior to	0	0	0	Formula feeding only	0	>40	No documented HAART during pregnancy	2.419999994	30	2.919999994	23	292	2.92	0	0	-1.933636195	Placebo	0	0	0			0	0	72		2.4		72		2.4		72		2.4		72		0	0	0	1	1	1	1	-20
1885	Gaborone	Within	1	1	1	Formula feeding only	0	Missing/Unknown	On HAART prior to delivery	2.989999995	30	4.029999986	20	475.01	4.7501	1	1	-0.541567486	CTX	0	0	0			0	0	338		11.1		338		11.1		338		11.1		338		0	0	0	1	1	1	1	244
1886	Molepolole	Prior to	0	0	0	Formula feeding only	0	>40	On HAART prior to delivery	3.239999995	31	4.199999988	29	336.7	3.367	1	1	0.017016751	CTX	0	0	0			0	0	381		12.5		381		12.5		381		12.5		381		0	0	0	1	1	1	1	288
1887	Molepolole	Within	1	1	1	Formula feeding only	0	Missing/Unknown	On HAART prior to delivery	3.199999996	15	3.599999994	19	553.64	5.5364	1	1	-0.303980589	CTX	0	0	0			0	0	367		12.1		367		12.1		367		12.1		367		0	0	0	1	1	1	1	258
1888	Molepolole	Within	1	1	1	Formula feeding only	0	<=40	On HAART prior to delivery	2.009999998	31	2.899999999	37	632.54	6.3254	1	0	-3.06278444	CTX	0	0	0			0	0	380		12.5		380		12.5		380		12.5		380		0	0	0	1	1	1	1	288
1889	Molepolole	Within	1	1	1	Formula feeding only	0	Missing/Unknown	On HAART prior to delivery	3.389999993	14	3.699999996	36	762.27	7.6227	1	1	0.088851056	CTX	0	0	0			0	0	397		13.1		397		13.1		397		13.1		397		0	0	0	1	1	1	1	287
1890	Gaborone	Within	1	1	1	Breastfeeding only	1	Missing/Unknown	On HAART prior to delivery	3.049999997	18	3.5	37	346	3.46	1	1	-0.404946389	CTX	0	0	0			0	0	139		4.6		139		4.6		139		4.6		139		0	0	0	1	1	1	1	33
1891	Gaborone	Within	1	1	1	Breastfeeding only	1	Missing/Unknown	On HAART prior to delivery	3.409999996	15	3.869999997	25	1062.15	10.6215	1	1	0.129359531	CTX	0	0	0			0	0	396		13		396		13		396		13		396		0	0	0	1	1	1	1	290
1892	Gaborone	Within	1	1	1	Breastfeeding only	1	<=40	On HAART prior to delivery	2.939999998	15	3.259999998	37	347.38	3.4738	1	1	-0.866979015	CTX	0	0	0			0	0	396		13		396		13		396		13		396		1	0	1	1	1	1	1	287
1893	Molepolole	Within	1	1	1	Formula feeding only	0	<=40	On HAART prior to delivery	3.529999994	18	3.799999997	39	646.12	6.4612	1	1	0.632495537	CTX	0	0	0			0	0	350		11.5		350		11.5		350		11.5		350		0	0	0	1	1	1	1	244
1894	Molepolole	Within	1	1	1	Formula feeding only	0	<=40	On HAART prior to delivery	2.189999998	30	3.199999996	23	556.48	5.5648	1	0	-2.552949876	Placebo	0	0	0			0	0	381		12.5		381		12.5		381		12.5		381		0	0	0	1	1	1	1	287
1895	Molepolole	Within	1	1	1	Formula feeding only	0	Missing/Unknown	On HAART prior to delivery	3.399999999	16	3.699999996	27	56.61	0.5661	1	1	0.109124701	CTX	1	1	0			0	1	169	169	5.6	5.6	169	169	5.6	5.6	169		5.6		169	169	1	0	1	1	1	1	1	61	61
1896	Gaborone	Within	0	0	0	Formula feeding only	0	<=40	On HAART prior to delivery	2.299999997	33	3.699999996	28	176.96	1.7696	0	0	-2.407174659	Placebo	0	0	0			0	0	28		0.9		28		0.9		28		0.9		28		0	0	0	1	1	1	1	-62
1897	Gaborone	Within	1	1	1	Formula feeding only	0	Missing/Unknown	On HAART prior to delivery	3.409999996	28	3.779999994	33	302.65	3.0265	1	1	0.381759596	CTX	0	0	0			0	0	383		12.6		383		12.6		383		12.6		383		0	0	0	1	1	1	1	290
1898	Gaborone	Within	1	1	1	Formula feeding only	0	Missing/Unknown	On HAART prior to delivery	2.989999995	29	3.599999994	29	378.34	3.7834	1	1	-0.756262298	CTX	0	0	0			0	0	255		8.4		255		8.4		255		8.4		255		0	0	0	1	1	1	1	160
1899	Molepolole	Within	0	1	1	Breastfeeding only	1	<=40	On HAART prior to delivery	2.869999997	29	3.319999993	32			1	1	-1.024062178	CTX	0	0	0			0	0	382		12.6		382		12.6		382		12.6		382		0	0	0	1	1	1	1	287
1900	Molepolole	Prior to	0	0	0	Breastfeeding only	1	>40	No documented HAART during pregnancy	3.299999997	33	5	31	553.85	5.5385	1	1	-0.095389297	CTX	1	1	0			0	1	14	14	0.5	0.5	14	14	0.5	0.5	14		0.5		14	14	1	0	1	1	1	1	1	289
1902	Gaborone	Within	1	1	1	Formula feeding only	0	Missing/Unknown	On HAART prior to delivery	1.989999998	29	2.199999996	35	863	8.63	0	0	-3.23827643	CTX	0	0	0			0	0	248		8.2		248		8.2		248		8.2		248		0	0	0	1	1	1	1	153
1903	Molepolole	Within	1	1	1	Formula feeding only	0	<=40	On HAART prior to delivery	3.069999993	28	3.559999995	23	440.21	4.4021	1	1	-0.359776172	CTX	0	0	0			0	0	383		12.6		383		12.6		383		12.6		383		0	0	0	1	1	1	1	288
1904	Gaborone	Prior to	0	0	0	Formula feeding only	0	>40	Not on HAART prior to delivery	1.34	29	1.93	20	628.12	6.2812	0	0	-4.913884173	Placebo	0	0	0			0	0	383		12.6		383		12.6		383		12.6		383		0	0	0	1	1	1	1	290
1905	Gaborone	Within	1	1	1	Formula feeding only	0	Missing/Unknown	On HAART prior to delivery	2.699999996	14	3	37	394.9	3.949	1	1	-1.227049338	CTX	0	0	0			0	0	397		13.1		397		13.1		397		13.1		397		0	0	0	1	1	1	1	290
1906	Gaborone	Within	1	1	1	Formula feeding only	0	<=40	On HAART prior to delivery	2.089999996	29	3.399999999	37	1015.29	10.1529	0	0	-2.834796018	CTX	0	0	0			0	0	382		12.6		382		12.6		382		12.6		382		0	0	0	1	1	1	1	287
1907	Gaborone	Prior to	0	0	0	Formula feeding only	0	>40	Not on HAART prior to delivery	3.159999996	29	4.599999994	32	251.29	2.5129	0	1	-0.388605778	CTX	0	0	0			0	0	383		12.6		383		12.6		383		12.6		383		0	0	0	1	1	1	1	289
1908	Molepolole	Prior to	0	0	0	Both breastfeeding and formula feeding	1	>40	On HAART prior to delivery	1.919999998	32	3	28	391.08	3.9108	0	0	-3.422970751	Placebo	0	0	0			0	0	380		12.5		380		12.5		154	246	5.1	8.1	154	246	0	0	0	1	1	1	1	289
1909	Gaborone	Within	1	1	1	Formula feeding only	0	Missing/Unknown	On HAART prior to delivery	2.569999993	28	3.029999994	30	451.66	4.5166	1	1	-1.727119831	Placebo	0	0	0			0	0	383		12.6		383		12.6		383		12.6		383		0	0	0	1	1	1	1	289
1910	Gaborone	Prior to	0	0	0	Formula feeding only	0	>40	Not on HAART prior to delivery	1.729999997	30	2.199999996	23	667.43	6.6743	0	0	-3.836378364	Placebo	0	0	0			0	0	382		12.6		382		12.6		382		12.6		382		1	0	1	1	1	1	1	289
1911	Molepolole	Prior to	0	0	0	Breastfeeding only	1	>40	No documented HAART during pregnancy	3.599999994	29	3.799999997	27	769.73	7.6973	1	1	0.50669086	CTX	0	0	0			0	0	64		2.1		64		2.1		64		2.1		64		0	0	0	1	1	1	1	-31
1912	Gaborone	Prior to	0	0	0	Formula feeding only	0	<=40	On HAART prior to delivery	2.299999997	30	3.079999998	42	108	1.08	1	0	-2.25197528	CTX	0	0	0			0	0	0		0		0		0		0		0		0		0	0	0	0	0	0	0	-93
1913	Gaborone	Within	1	1	1	Formula feeding only	0	<=40	On HAART prior to delivery	3	30	3.799999997	37	695.31	6.9531	1	1	-0.734263925	CTX	0	0	0			0	0	381		12.5		381		12.5		381		12.5		381		0	0	0	1	1	1	1	287
1914	Molepolole	Within	1	1	1	Formula feeding only	0	Missing/Unknown	On HAART prior to delivery	2.099999994	30	3.159999996	36	500	5	0	0	-2.806240704	Placebo	0	0	0			0	0	42		1.4		42		1.4		42		1.4		42		0	0	0	1	1	1	1	-49
1915	Gaborone	Within	1	1	1	Formula feeding only	0	Missing/Unknown	On HAART prior to delivery	2.569999993	31	3.399999999	28	165.67	1.6567	1	1	-1.727119831	Placebo	0	0	0			0	0	380		12.5		380		12.5		380		12.5		380		0	0	0	1	1	1	1	287
1916	Gaborone	Prior to	0	0	0	Formula feeding only	0	>40	Not on HAART prior to delivery	2.409999996	32	3.699999996	23	1046	10.46	1	0	-1.959785965	Placebo	0	0	0			0	0	380		12.5		380		12.5		380		12.5		380		0	0	0	1	1	1	1	290
1917	Molepolole	Within	1	1	1	Formula feeding only	0	Missing/Unknown	On HAART prior to delivery	3.449999996	14	3.569999993	40	350.61	3.5061	1	1	0.465936606	CTX	0	0	0			0	0	252		8.3		252		8.3		252		8.3		252		0	0	0	1	1	1	1	143
1918	Gaborone	Within	1	1	1	Formula feeding only	0	<=40	On HAART prior to delivery	3.329999998	29	4.25	28	213.11	2.1311	1	1	-0.033616209	Placebo	0	0	0			0	0	382		12.6		382		12.6		382		12.6		382		0	0	0	1	1	1	1	288
1919	Molepolole	Within	0	0	0	Breastfeeding only	1	Missing/Unknown	On HAART prior to delivery	1.799999997	28	2.299999997	31	927.71	9.2771	0	0	-3.642979883	CTX	0	0	0			0	0	0		0		0		0		0		0		0		0	0	0	0	0	0	0	-95
1920	Molepolole	Within	1	1	1	Formula feeding only	0	Missing/Unknown	On HAART prior to delivery	2.839999996	14	3.309999995	20	738.78	7.3878	1	1	-0.890718417	Placebo	0	0	0			0	0	397		13.1		397		13.1		397		13.1		397		0	0	0	1	1	1	1	289
1921	Gaborone	Prior to	0	0	0	Formula feeding only	0	>40	Not on HAART prior to delivery	3.18	30	3.519999996	37	133.05	1.3305	1	1	-0.114539632	Placebo	0	0	0			0	0	382		12.6		382		12.6		382		12.6		382		0	0	0	1	1	1	1	289
1922	Gaborone	Within	1	1	1	Formula feeding only	0	<=40	On HAART prior to delivery	3.919999994	16	4.149999991	29	205.57	2.0557	1	1	1.113900378	Placebo	0	0	0			0	0	395		13		395		13		395		13		395		0	0	0	1	1	1	1	287
1923	Molepolole	Prior to	0	0	0	Formula feeding only	0	<=40	On HAART prior to delivery	2.099999994	28	3	36	762.74	7.6274	1	0	-2.94524426	CTX	0	0	0			0	0	383		12.6		383		12.6		35	63	1.2	2.1	35	63	0	0	0	1	1	1	1	288
1924	Molepolole	Within	1	1	1	Formula feeding only	0	<=40	On HAART prior to delivery	3.129999995	16	3.5	33	381.28	3.8128	1	1	-0.22534881	Placebo	0	0	0			0	0	395		13		395		13		395		13		395		0	0	0	1	1	1	1	287
1925	Gaborone	Within	1	1	1	Formula feeding only	0	Missing/Unknown	On HAART prior to delivery	3.409999996	15	4	32	757	7.57	1	1	0.381759596	Placebo	0	0	0			0	0	77		2.5		77		2.5		77		2.5		77		0	0	0	1	1	1	1	-29
1926	Gaborone	Within	1	1	1	Formula feeding only	0	<=40	On HAART prior to delivery	3.459999993	28	3.919999994	33	426.65	4.2665	1	1	0.229958236	CTX	0	0	0			0	0	383		12.6		383		12.6		383		12.6		383		0	0	0	1	1	1	1	290
1927	Gaborone	Within	0	0	0	Formula feeding only	0	>40	On HAART prior to delivery	3.159999996	18	3.5	22	495	4.95	1	1	-0.158732953	CTX	0	0	0			0	0	0		0		0		0		0		0		0		0	0	0	0	0	0	0	-105
1928	Gaborone	Prior to	0	0	0	Formula feeding only	0	<=40	On HAART prior to delivery	1.969999999	29	2.259999998	30	168.14	1.6814	0	0	-3.173297855	CTX	0	0	0			0	0	383		12.6		383		12.6		383		12.6		383		0	0	0	1	1	1	1	288
1929	Gaborone	Within	1	1	1	Breastfeeding only	1	Missing/Unknown	On HAART prior to delivery	2.579999998	18	3	29	923.84	9.2384	1	1	-1.702846538	CTX	0	0	0			0	0	52		1.7		52		1.7		52		1.7		52		0	0	0	1	1	1	1	-51
1930	Molepolole	Within	1	1	1	Formula feeding only	0	Missing/Unknown	On HAART prior to delivery	2.299999997	31	2.699999996	27	564.77	5.6477	1	0	-2.25197528	CTX	0	0	0			0	0	380		12.5		380		12.5		380		12.5		380		0	0	0	1	1	1	1	287
1931	Molepolole	Within	1	1	1	Breastfeeding only	1	Missing/Unknown	On HAART prior to delivery	2	16	3.199999996	29	670.27	6.7027	1	0	-3.211891523	CTX	0	0	0			0	0	395		13		395		13		395		13		395		0	0	0	1	1	1	1	290
1932	Gaborone	Within	1	1	1	Formula feeding only	0	Missing/Unknown	On HAART prior to delivery	3.149999999	15	3.399999999	36	722.88	7.2288	1	1	-0.409870964	Placebo	0	0	0			0	0	396		13		396		13		396		13		396		1	0	1	1	1	1	1	290
1933	Gaborone	Within	1	0	1	Formula feeding only	0	Missing/Unknown	On HAART prior to delivery	2.269999996	29	2.899999999	27	270.34	2.7034	0	0	-2.33315912	Placebo	0	0	0			0	0	158		5.2		158		5.2		158		5.2		158		0	0	0	1	1	1	1	66
1935	Molepolole	Prior to	0	0	0	Formula feeding only	0	>40	Not on HAART prior to delivery	2.759999998	32	3.599999994	29			1	1	-1.081616201	Placebo	0	0	0			0	0	380		12.5		380		12.5		243	334	8	11	243	334	0	0	0	1	1	1	1	288
1936	Molepolole	Within	1	1	1	Formula feeding only	0	Missing/Unknown	On HAART prior to delivery	3.099999994	33	3.459999993	24	867.9	8.679	1	1	-0.292361139	CTX	0	0	0			0	0	245		8.1		245		8.1		245		8.1		245		0	0	0	1	1	1	1	155
1937	Molepolole	Within	1	1	1	Formula feeding only	0	Missing/Unknown	On HAART prior to delivery	2.619999997	30	3.399999999	27	271	2.71	1	1	-1.424107216	CTX	0	0	0			0	0	186		6.1		186		6.1		186		6.1		186		0	0	0	1	1	1	1	93
1938	Molepolole	Within	1	1	1	Formula feeding only	0	Missing/Unknown	On HAART prior to delivery	2.899999999	17	3.099999994	33	213.23	2.1323	1	1	-0.749719378	Placebo	0	0	0			0	0	394		13		394		13		394		13		394		0	0	0	1	1	1	1	288
1939	Gaborone	Within	1	1	1	Formula feeding only	0	<=40	On HAART prior to delivery	3.379999995	29	4.519999996	29	581.24	5.8124	1	1	0.068538439	CTX	0	0	0			0	0	382		12.6		382		12.6		382		12.6		382		0	0	0	1	1	1	1	290
1940	Gaborone	Within	1	1	1	Breastfeeding only	1	<=40	On HAART prior to delivery	3.269999996	16	3.549999997	33	292.84	2.9284	1	1	-0.15752923	Placebo	0	0	0			0	0	206		6.8		206		6.8		206		6.8		206		0	0	0	1	1	1	1	101
1941	Gaborone	Within	1	1	1	Formula feeding only	0	Missing/Unknown	On HAART prior to delivery	3.25	16	4.309999988	36	503.55	5.0355	1	1	-0.199162391	CTX	0	0	0			0	0	78		2.6		78		2.6		78		2.6		78		0	0	0	1	1	1	1	-28
1942	Molepolole	Within	1	1	1	Formula feeding only	0	Missing/Unknown	On HAART prior to delivery	2.799999997	16	3.099999994	23	594.13	5.9413	1	1	-0.985745204	Placebo	0	0	0			0	0	395		13		395		13		395		13		395		0	0	0	1	1	1	1	290
1943	Gaborone	Within	1	1	1	Breastfeeding only	1	Missing/Unknown	On HAART prior to delivery	3.079999998	29	3.75	23	340.51	3.4051	1	1	-0.337259347	Placebo	0	0	0			0	0	69		2.3		69		2.3		69		2.3		69		0	0	0	1	1	1	1	-24
1944	Gaborone	Within	1	1	1	Formula feeding only	0	Missing/Unknown	On HAART prior to delivery	3.269999996	32	3.829999998	30	682.18	6.8218	0	1	0.082229743	CTX	0	0	0			0	0	60		2		60		2		60		2		60		0	0	0	1	1	1	1	-29
1945	Molepolole	Within	1	0	1	Formula feeding only	0	<=40	On HAART prior to delivery	3.739999995	16	4.099999994	20	285	2.85	1	1	0.776500043	Placebo	0	0	0			0	0	222		7.3		222		7.3		222		7.3		222		0	0	0	1	1	1	1	115
1946	Gaborone	Within	1	1	1	Formula feeding only	0	Missing/Unknown	On HAART prior to delivery	3	16	3.599999994	25	197.83	1.9783	1	1	-0.518680174	Placebo	0	0	0			0	0	178		5.9		178		5.9		178		5.9		178		0	0	0	1	1	1	1	70
1948	Gaborone	Within	1	1	1	Formula feeding only	0	<=40	On HAART prior to delivery	2.43	29	3.129999995	30	893.37	8.9337	0	0	-2.073599784	CTX	0	0	0			0	0	382		12.6		382		12.6		382		12.6		382		0	0	0	1	1	1	1	288
1949	Gaborone	Within	1	1	1	Formula feeding only	0	Missing/Unknown	On HAART prior to delivery	2.239999995	29	3.269999996	32	329.37	3.2937	1	0	-2.415009951	CTX	0	0	0			0	0	161		5.3		161		5.3		161		5.3		161		0	0	0	1	1	1	1	69
1950	Gaborone	Within	1	1	1	Breastfeeding only	1	Missing/Unknown	On HAART prior to delivery	1.889999997	31	3.209999993	31	874.18	8.7418	0	0	-3.502125462	Placebo	0	0	0			0	0	224		7.4		224		7.4		224		7.4		224		1	0	1	1	1	1	1	134
1951	Molepolole	Within	0	0	0	Formula feeding only	0	Missing/Unknown	On HAART prior to delivery	3.099999994	18	3.969999999	41	466.52	4.6652	1	1	-0.5168618	Placebo	0	0	0			0	0	53		1.7		53		1.7		53		1.7		53		0	0	0	1	1	1	1	-52
1952	Gaborone	Within	1	0	1	Formula feeding only	0	Missing/Unknown	On HAART prior to delivery	3.079999998	20	3.509999998	29	394.23	3.9423	1	1	-0.337259347	Placebo	0	0	0			0	0	391		12.9		391		12.9		391		12.9		391		0	0	0	1	1	1	1	288
1953	Molepolole	Within	1	1	1	Formula feeding only	0	>40	On HAART prior to delivery	3.259999998	28	4.199999988	34	198.42	1.9842	1	1	0.060533395	CTX	0	0	0			0	0	383		12.6		383		12.6		383		12.6		383		0	0	0	1	1	1	1	287
1955	Gaborone	Within	1	1	1	Both breastfeeding and formula feeding	1	Missing/Unknown	On HAART prior to delivery	3.119999997	14	3.439999998	34	358	3.58	1	1	-0.473931551	CTX	0	0	0			0	0	271		8.9		271		8.9		271		8.9		271		0	0	0	1	1	1	1	162
1956	Molepolole	Within	1	1	1	Breastfeeding only	1	Missing/Unknown	On HAART prior to delivery	3.599999994	18	4.089999989	24	579.91	5.7991	1	1	0.7763279	Placebo	0	0	0			0	0	393		12.9		393		12.9		393		12.9		393		0	0	0	1	1	1	1	288
1957	Gaborone	Prior to	0	0	0	Formula feeding only	0	<=40	On HAART prior to delivery	3.119999997	32	4.539999992	37	247.06	2.4706	1	1	-0.473931551	CTX	0	0	0			0	0	380		12.5		380		12.5		380		12.5		380		0	0	0	1	1	1	1	289
1959	Gaborone	Within	1	1	1	Formula feeding only	0	Missing/Unknown	On HAART prior to delivery	2.609999999	14	2.799999997	38	991.39	9.9139	1	1	-1.449000093	Placebo	0	0	0			0	0	364		12		364		12		364		12		364		0	0	0	1	1	1	1	254
1960	Molepolole	Prior to	0	0	0	Formula feeding only	0	>40	On HAART prior to delivery	2.799999997	30	4.299999997	25	840.97	8.4097	1	1	-1.183660923	Placebo	0	0	0			0	0	382		12.6		382		12.6		382		12.6		382		0	0	0	1	1	1	1	290
1961	Gaborone	Within	1	1	1	Formula feeding only	0	Missing/Unknown	On HAART prior to delivery	2.489999995	31	3.899999999	34	298.75	2.9875	0	0	-1.923557339	Placebo	0	0	0			0	0	239		7.9		239		7.9		239		7.9		239		0	0	0	1	1	1	1	149
1962	Gaborone	Within	1	1	1	Breastfeeding only	1	<=40	On HAART prior to delivery	2.659999996	34	3.969999999	21	554.54	5.5454	1	1	-1.510831224	Placebo	0	0	0			0	0	377		12.4		377		12.4		150	241	4.9	7.9	150	241	0	0	0	1	1	1	1	287
1963	Gaborone	Within	1	1	1	Formula feeding only	0	Missing/Unknown	On HAART prior to delivery	2.829999998	21	3.599999994	21	474.45	4.7445	1	1	-0.914397025	CTX	0	0	0			0	0	390		12.8		390		12.8		390		12.8		390		0	0	0	1	1	1	1	288
1964	Gaborone	Prior to	0	0	0	Formula feeding only	0	>40	Not on HAART prior to delivery	2.289999999	30	4.349999994	19	711.74	7.1174	1	0	-2.4333378	Placebo	0	0	0			0	0	382		12.6		382		12.6		382		12.6		382		1	0	1	1	1	1	1	289
1965	Gaborone	Within	1	0	1	Formula feeding only	0	Missing/Unknown	On HAART prior to delivery	3.299999997	30	3.899999999	26	563	5.63	1	1	-0.095389297	CTX	0	0	0			0	0	381		12.5		381		12.5		381		12.5		381		0	0	0	1	1	1	1	288
[truncated: 817 more rows]
