# Supplementary material for: Decreased diarrheal and respiratory disease in HIV exposed uninfected children following vaccination with rotavirus and pneumococcal conjugate vaccines
Source: PLoS One. 2020 Dec 21;15(12):e0244100. doi: 10.1371/journal.pone.0244100 (PMC7751865; doi:10.1371/journal.pone.0244100)
Supplement: S2 File — (CSV) [file pone.0244100.s005.csv]

Variable	Label
child_id	De-identifier subject identifier
sitecdC	Site name
vacc_eraC	Vaccine era
pcv	Pneumoccal vaccine received?
rvi	Rotavirus vaccine received?
pcv_or_rvi	Received either PCV or RVI or both
feeding1C	Feeding status at birth
bf_birth	Breastfed at birth (REF=Formula fed)
momvl_0catC	Baseline HIV-1 RNA categorical (mother)
manus_delivery_haart	Maternal ART status at delivery
b_weight	Weight at birth (kg)
rand_days	Days of life at randomization
r_weight	Weight at baseline (kg)
momage0	Maternal age at randomization
momcd4_0	Maternal baseline CD4 (cells/mm^3)
momcd4per100_0	Maternal baseline CD4 cell count (per 100 cells/ul)
gestage_deliv_ge37wk	Gestational age at delivery, >=37wks (REF=<37wks)
bwgt_ge2500kg	Birth weight, >=2500gms (REF=<2500gms)
waz	weight-for-age Z
rxarmC	Mpepu randomization study treatment arm
hosp_death_dp	Hospitalization/death for reason of pneumonia/diarrhea
hosp_dp	Hospitalized for reason of diarrhea or pneumonia
death_dp_cens	Death for reason of diarrhea or pneumonia
death_diarr	Death for reason of diarrhea
death_pneu	Death for reason of pneumonia
hosp_diarr	Hospitalization for reason of diarrhea
hosp_pneu	Hospitalization for reason of pneumonia
hosp_death_dp_ldays	Left interval days to last diarrhea- or pneumonia-free visit, date of hosp/death for pneu/diarr or last visit for censoring
hosp_death_dp_rdays	Right interval days to report of hospitalization/death for diarrhea/pneumonia or missing for censoring
hosp_death_dp_lmths	Left interval days converted to months for hospitalization/death for diarrhea/pneumonia
hosp_death_dp_rmths	Right interval days converted to months for hospitalization/death for diarrhea/pneumonia
pneu_ldays	Left interval days to diagnosis of pneumonia or last visit for censoring
pneu_rdays	Right intveral days to diagnosis of pneumonia or missing for censoring
pneu_lmths	Left interval days converted to months for pneumonia
pneu_rmths	Right interval days converted to months for pneumonia
diarr_ldays	Days since randomization
diarr_rdays	Days since randomization
diarr_lmths	Left interval days converted to months to diagnosis of pneumonia
diarr_rmths	Right interval days converted to months to report of diarrhea
diarr_pneu_ldays	Left Interval Days to last diarrhea-free visit, diagnosis of pneumonia or last visit for censoring
diarr_pneu_rdays	Right Interval Days to report of diarrhea, diagnosis of pneumonia or missing for censoring
hosp_lt12mon	Hospitalization for any reason in first 12 months of life
death_lt12mon	Death for any reason in first 12 months of life
hosp_or_death_lt12mon	Hospitalization/death for any reason within 12 months of life
avail_hosp_death_dp	Data available to assess hospitalization/death for reason of pneumonia/diarrhea
avail_diarr_pneu	Data available to assess pneumonia or diarrhea diagnosis
avail_diarr	Data available to assess diarrhea diagnosis
avail_pneu	Data available to assess pneumonia diagnosis
hosp_death_dp_ldays_4m	Starting at 4 months of age: Left interval days to last diarrhea- or pneumonia-free visit, date of hosp/death for pneu/diarr or last visit for censoring
hosp_death_dp_rdays_4m	Starting at 4 months of age: Right interval days to report of hospitalization/death for diarrhea/pneumonia or missing for censoring
